# Supplementary material for: Carboxylate-assisted C–H activation of phenylpyridines with copper, palladium and ruthenium: a mass spectrometry and DFT study
Source: Chem Sci. 2015 Jul 1;6(10):5544–53. doi: 10.1039/c5sc01729g (PMC5949854; doi:10.1039/c5sc01729g)
Supplement: Supplementary file 1 [file SC-006-C5SC01729G-s001.txt]

SUPPORTING INFORMATION

Carboxylate-Assisted C-H Activation of Phenylpyridines: A Gas-Phase Study

  Andrew Gray, Alexandra Tsybizova and Jana Roithova*
  
  
Department of Organic Chemistry, Faculty of Science, Charles University in Prague, Hlavova 2030/8, 12843 
Prague 2 (Czech Republic), e-mail: roithova@natur.cuni.cz


Content
Energies of the ions below are shown in the manuscript.


This file may be imported to a molecular modeling program for visualization. One 
recommended program for visualization is Mercury. 
The Cambridge Crystallographic Data Centre (CCDC) offers the Mercury program at: 
http://www.ccdc.cam.ac.uk/pages/Home.aspx.


@<TRIPOS>MOLECULE
Ru_1_a
    41     49      1
 SMALL
 NO_CHARGES
 ****
 ****
@<TRIPOS>ATOM
     1  C     0.0000     0.0000     0.0000  C.ar  1 RES1    0.0000
     2  C     0.0000     0.0000     1.4201  C.ar  1 RES1    0.0000
     3  C     1.2356     0.0000     2.1024  C.ar  1 RES1    0.0000
     4  C     2.4634    -0.0618     1.3907  C.ar  1 RES1    0.0000
     5  C     2.4391    -0.0825    -0.0175  C.ar  1 RES1    0.0000
     6  C     1.2122    -0.0595    -0.7279  C.ar  1 RES1    0.0000
     7 RU     1.2542     1.6484     0.6635 RU     1 RES1    0.0000
     8  O    -0.2214     3.1393     0.3785  O.3   1 RES1    0.0000
     9  C     0.1321     3.7499     1.4396  C.2   1 RES1    0.0000
    10  C    -0.4807     5.0456     1.8435  C.3   1 RES1    0.0000
    11  N     2.5499     2.9983    -0.4055  N.3   1 RES1    0.0000
    12  C     3.8843     3.0903    -0.1876  C.2   1 RES1    0.0000
    13  C     4.6928     3.8410    -1.0393  C.2   1 RES1    0.0000
    14  C     4.1395     4.5163    -2.1140  C.2   1 RES1    0.0000
    15  C     2.7688     4.4296    -2.3188  C.2   1 RES1    0.0000
    16  C     2.0150     3.6661    -1.4485  C.2   1 RES1    0.0000
    17  C     4.4960     2.3756     0.9530  C.ar  1 RES1    0.0000
    18  C     5.4945     1.4311     0.7083  C.ar  1 RES1    0.0000
    19  C     6.0714     0.7318     1.7623  C.ar  1 RES1    0.0000
    20  C     5.6725     0.9932     3.0700  C.ar  1 RES1    0.0000
    21  C     4.7006     1.9588     3.3191  C.ar  1 RES1    0.0000
    22  C     4.1095     2.6458     2.2665  C.ar  1 RES1    0.0000
    23  O     1.0578     3.1984     2.1120  O.3   1 RES1    0.0000
    24  H     0.9481     3.5690    -1.5711  H     1 RES1    0.0000
    25  H     2.2827     4.9377    -3.1383  H     1 RES1    0.0000
    26  H     4.7633     5.1041    -2.7732  H     1 RES1    0.0000
    27  H     5.7505     3.8956    -0.8291  H     1 RES1    0.0000
    28  H     5.8084     1.2343    -0.3086  H     1 RES1    0.0000
    29  H     6.8337    -0.0088     1.5642  H     1 RES1    0.0000
    30  H     6.1272     0.4568     3.8914  H     1 RES1    0.0000
    31  H     4.4057     2.1814     4.3353  H     1 RES1    0.0000
    32  H     3.3500     3.3865     2.4616  H     1 RES1    0.0000
    33  H     1.2515     0.1357     3.1736  H     1 RES1    0.0000
    34  H    -0.9250     0.1101     1.9633  H     1 RES1    0.0000
    35  H    -0.9315     0.1331    -0.5300  H     1 RES1    0.0000
    36  H     1.2030    -0.0061    -1.8048  H     1 RES1    0.0000
    37  H     3.3711    -0.0140    -0.5566  H     1 RES1    0.0000
    38  H     3.4025     0.0038     1.9148  H     1 RES1    0.0000
    39  H    -0.3943     5.1852     2.9192  H     1 RES1    0.0000
    40  H     0.0568     5.8559     1.3439  H     1 RES1    0.0000
    41  H    -1.5220     5.0829     1.5277  H     1 RES1    0.0000
@<TRIPOS>BOND
     1      1      2     ar
     2      1      6     ar
     3      1      7      1
     4      1     35      1
     5      2      3     ar
     6      2      7      1
     7      2     34      1
     8      3      4     ar
     9      3      7      1
    10      3     33      1
    11      4      5     ar
    12      4      7      1
    13      4     38      1
    14      5      6     ar
    15      5      7      1
    16      5     37      1
    17      6      7      1
    18      6     36      1
    19      7      8      1
    20      7     11      1
    21      7     23      1
    22      8      9      1
    23      9     10      1
    24      9     23      1
    25     10     39      1
    26     10     40      1
    27     10     41      1
    28     11     12      1
    29     11     16      1
    30     12     13      1
    31     12     17      1
    32     13     14      1
    33     13     27      1
    34     14     15      1
    35     14     26      1
    36     15     16      2
    37     15     25      1
    38     16     24      1
    39     17     18     ar
    40     17     22     ar
    41     18     19     ar
    42     18     28      1
    43     19     20     ar
    44     19     29      1
    45     20     21     ar
    46     20     30      1
    47     21     22     ar
    48     21     31      1
    49     22     32      1
@<TRIPOS>SUBSTRUCTURE
      1 RES1       1

@<TRIPOS>MOLECULE
Ru_2_a
    41     49      1
 SMALL
 NO_CHARGES
 ****
 ****
@<TRIPOS>ATOM
     1  C     0.0000     0.0000     0.0000  C.2   1 RES1    0.0000
     2  C     0.0000     0.0000     1.3885  C.2   1 RES1    0.0000
     3  N     1.1602     0.0000     2.0819  N.pl3 1 RES1    0.0000
     4  C     2.3284    -0.0583     1.4328  C.2   1 RES1    0.0000
     5  C     2.3946    -0.0768     0.0503  C.2   1 RES1    0.0000
     6  C     1.2104    -0.0351    -0.6771  C.2   1 RES1    0.0000
     7  C    -1.2096    -0.0421     2.2217  C.ar  1 RES1    0.0000
     8  C    -1.1583    -0.8316     3.3890  C.ar  1 RES1    0.0000
     9  C    -2.2474    -0.8531     4.2617  C.ar  1 RES1    0.0000
    10  C    -3.3699    -0.0828     3.9903  C.ar  1 RES1    0.0000
    11  C    -3.4169     0.6933     2.8312  C.ar  1 RES1    0.0000
    12  C    -2.3449     0.7116     1.9438  C.ar  1 RES1    0.0000
    13 RU     0.9859     0.1231     4.1916 RU     1 RES1    0.0000
    14  O     2.1632    -1.5392     4.2053  O.3   1 RES1    0.0000
    15  C     1.9290    -2.6575     3.5532  C.2   1 RES1    0.0000
    16  O     0.9333    -2.8675     2.8754  O.2   1 RES1    0.0000
    17  C     0.7401     2.3203     4.1957  C.ar  1 RES1    0.0000
    18  C     2.0978     1.9505     4.4477  C.ar  1 RES1    0.0000
    19  C     2.4135     1.0806     5.5174  C.ar  1 RES1    0.0000
    20  C     1.3756     0.5485     6.3339  C.ar  1 RES1    0.0000
    21  C     0.0418     0.8716     6.0441  C.ar  1 RES1    0.0000
    22  C    -0.2801     1.7708     4.9805  C.ar  1 RES1    0.0000
    23  C     3.0262    -3.6826     3.7279  C.3   1 RES1    0.0000
    24  H     3.1085    -3.9516     4.7823  H     1 RES1    0.0000
    25  H     3.9848    -3.2572     3.4270  H     1 RES1    0.0000
    26  H     2.8036    -4.5670     3.1365  H     1 RES1    0.0000
    27  H     3.2111    -0.0989     2.0537  H     1 RES1    0.0000
    28  H     3.3557    -0.1245    -0.4394  H     1 RES1    0.0000
    29  H     1.2303    -0.0487    -1.7578  H     1 RES1    0.0000
    30  H    -0.9410    -0.0072    -0.5298  H     1 RES1    0.0000
    31  H    -2.3826     1.3290     1.0566  H     1 RES1    0.0000
    32  H    -4.2955     1.2869     2.6189  H     1 RES1    0.0000
    33  H    -4.2175    -0.0989     4.6613  H     1 RES1    0.0000
    34  H    -2.2198    -1.4922     5.1336  H     1 RES1    0.0000
    35  H    -0.3841    -1.6184     3.4431  H     1 RES1    0.0000
    36  H    -0.7554     0.3793     6.5789  H     1 RES1    0.0000
    37  H     1.6059    -0.1895     7.0857  H     1 RES1    0.0000
    38  H     3.4283     0.7387     5.6502  H     1 RES1    0.0000
    39  H     2.8805     2.2897     3.7856  H     1 RES1    0.0000
    40  H     0.4966     2.9307     3.3400  H     1 RES1    0.0000
    41  H    -1.3135     1.9369     4.7188  H     1 RES1    0.0000
@<TRIPOS>BOND
     1      1      2      1
     2      1      6      1
     3      1     30      1
     4      2      3      1
     5      2      7      1
     6      3      4      1
     7      3     13      1
     8      4      5      2
     9      4     27      1
    10      5      6      1
    11      5     28      1
    12      6     29      1
    13      7      8     ar
    14      7     12     ar
    15      8      9     ar
    16      8     13      1
    17      8     35      1
    18      9     10     ar
    19      9     34      1
    20     10     11     ar
    21     10     33      1
    22     11     12     ar
    23     11     32      1
    24     12     31      1
    25     13     14      1
    26     13     17      1
    27     13     18      1
    28     13     19      1
    29     13     20      1
    30     13     21      1
    31     13     22      1
    32     14     15      1
    33     15     16      2
    34     15     23      1
    35     17     18     ar
    36     17     22     ar
    37     17     40      1
    38     18     19     ar
    39     18     39      1
    40     19     20     ar
    41     19     38      1
    42     20     21     ar
    43     20     37      1
    44     21     22     ar
    45     21     36      1
    46     22     41      1
    47     23     24      1
    48     23     25      1
    49     23     26      1
@<TRIPOS>SUBSTRUCTURE
      1 RES1       1

@<TRIPOS>MOLECULE
Ru_TS_2a3a
    41     49      1
 SMALL
 NO_CHARGES
 ****
 ****
@<TRIPOS>ATOM
     1  C     0.0000     0.0000     0.0000  C.ar  1 RES1    0.0000
     2  C     0.0000     0.0000     1.4026  C.ar  1 RES1    0.0000
     3  C     1.2463     0.0000     2.1023  C.ar  1 RES1    0.0000
     4  C     2.4604    -0.0323     1.3971  C.ar  1 RES1    0.0000
     5  C     2.4448    -0.0204    -0.0294  C.ar  1 RES1    0.0000
     6  C     1.2292    -0.0146    -0.7278  C.ar  1 RES1    0.0000
     7 RU     1.2340     1.6949     0.6971 RU     1 RES1    0.0000
     8  O     2.9267     2.9040     0.5966  O.3   1 RES1    0.0000
     9  C     2.9293     4.0348    -0.0041  C.2   1 RES1    0.0000
    10  C     4.2226     4.8016    -0.0297  C.3   1 RES1    0.0000
    11  N     0.5910     3.0945     2.1322  N.pl3 1 RES1    0.0000
    12  C    -0.5463     3.7820     1.8596  C.2   1 RES1    0.0000
    13  C    -1.0644     4.6809     2.7885  C.2   1 RES1    0.0000
    14  C    -0.4011     4.8868     3.9867  C.2   1 RES1    0.0000
    15  C     0.7832     4.1992     4.2351  C.2   1 RES1    0.0000
    16  C     1.2474     3.3132     3.2802  C.2   1 RES1    0.0000
    17  C    -1.1075     3.5251     0.5354  C.ar  1 RES1    0.0000
    18  C    -0.2130     2.9748    -0.4162  C.ar  1 RES1    0.0000
    19  C    -0.6961     2.7106    -1.7040  C.ar  1 RES1    0.0000
    20  C    -2.0228     2.9555    -2.0327  C.ar  1 RES1    0.0000
    21  C    -2.8914     3.4825    -1.0773  C.ar  1 RES1    0.0000
    22  C    -2.4355     3.7739     0.2034  C.ar  1 RES1    0.0000
    23  O     1.9208     4.5114    -0.5711  O.2   1 RES1    0.0000
    24  H     4.5946     4.8161    -1.0561  H     1 RES1    0.0000
    25  H     4.9638     4.3462     0.6217  H     1 RES1    0.0000
    26  H     4.0340     5.8346     0.2619  H     1 RES1    0.0000
    27  H     2.1635     2.7575     3.4134  H     1 RES1    0.0000
    28  H     1.3405     4.3437     5.1484  H     1 RES1    0.0000
    29  H    -0.7915     5.5861     4.7128  H     1 RES1    0.0000
    30  H    -1.9657     5.2256     2.5515  H     1 RES1    0.0000
    31  H    -3.1187     4.1743     0.9401  H     1 RES1    0.0000
    32  H    -3.9245     3.6716    -1.3341  H     1 RES1    0.0000
    33  H    -2.3814     2.7519    -3.0324  H     1 RES1    0.0000
    34  H    -0.0155     2.3413    -2.4599  H     1 RES1    0.0000
    35  H     0.9155     3.5701    -0.4528  H     1 RES1    0.0000
    36  H     1.2216     0.0476    -1.8042  H     1 RES1    0.0000
    37  H     3.3742     0.0700    -0.5702  H     1 RES1    0.0000
    38  H     3.3987     0.0367     1.9246  H     1 RES1    0.0000
    39  H     1.2546     0.0852     3.1788  H     1 RES1    0.0000
    40  H    -0.9290     0.0743     1.9456  H     1 RES1    0.0000
    41  H    -0.9317     0.0991    -0.5339  H     1 RES1    0.0000
@<TRIPOS>BOND
     1      1      2     ar
     2      1      6     ar
     3      1      7      1
     4      1     41      1
     5      2      3     ar
     6      2      7      1
     7      2     40      1
     8      3      4     ar
     9      3      7      1
    10      3     39      1
    11      4      5     ar
    12      4      7      1
    13      4     38      1
    14      5      6     ar
    15      5      7      1
    16      5     37      1
    17      6      7      1
    18      6     36      1
    19      7      8      1
    20      7     11      1
    21      7     18      1
    22      8      9      1
    23      9     10      1
    24      9     23      2
    25     10     24      1
    26     10     25      1
    27     10     26      1
    28     11     12      1
    29     11     16      1
    30     12     13      1
    31     12     17      1
    32     13     14      1
    33     13     30      1
    34     14     15      1
    35     14     29      1
    36     15     16      2
    37     15     28      1
    38     16     27      1
    39     17     18     ar
    40     17     22     ar
    41     18     19     ar
    42     18     35      1
    43     19     20     ar
    44     19     34      1
    45     20     21     ar
    46     20     33      1
    47     21     22     ar
    48     21     32      1
    49     22     31      1
@<TRIPOS>SUBSTRUCTURE
      1 RES1       1

@<TRIPOS>MOLECULE
Ru_3_a
    41     49      1
 SMALL
 NO_CHARGES
 ****
 ****
@<TRIPOS>ATOM
     1  C     0.0000     0.0000     0.0000  C.ar  1 RES1    0.0000
     2  C     0.0000     0.0000     1.4253  C.3   1 RES1    0.0000
     3  C     1.2224     0.0000     2.1279  C.3   1 RES1    0.0000
     4  C     2.4637    -0.0710     1.4167  C.3   1 RES1    0.0000
     5  C     2.4700    -0.0611     0.0259  C.ar  1 RES1    0.0000
     6  C     1.2283     0.0320    -0.6792  C.ar  1 RES1    0.0000
     7 RU     1.1684     1.7159     0.7812 RU     1 RES1    0.0000
     8  O     1.9571     3.0527    -0.7095  O.3   1 RES1    0.0000
     9  C     1.5538     4.0723    -1.2785  C.2   1 RES1    0.0000
    10  C     2.3750     4.7777    -2.3064  C.3   1 RES1    0.0000
    11  N     1.9745     3.0981     2.1473  N.pl3 1 RES1    0.0000
    12  C     1.1293     4.0283     2.6640  C.2   1 RES1    0.0000
    13  C     1.6049     4.9840     3.5621  C.2   1 RES1    0.0000
    14  C     2.9404     4.9883     3.9224  C.2   1 RES1    0.0000
    15  C     3.7969     4.0397     3.3696  C.2   1 RES1    0.0000
    16  C     3.2733     3.1172     2.4845  C.2   1 RES1    0.0000
    17  C    -0.2388     3.9254     2.1727  C.ar  1 RES1    0.0000
    18  C    -0.4561     2.9192     1.2005  C.ar  1 RES1    0.0000
    19  C    -1.7457     2.8028     0.6706  C.ar  1 RES1    0.0000
    20  C    -2.7802     3.6375     1.0921  C.ar  1 RES1    0.0000
    21  C    -2.5474     4.6143     2.0558  C.ar  1 RES1    0.0000
    22  C    -1.2771     4.7596     2.5936  C.ar  1 RES1    0.0000
    23  O     0.3876     4.6243    -1.0492  O.3   1 RES1    0.0000
    24  H     3.3252     4.2707    -2.4443  H     1 RES1    0.0000
    25  H     2.5356     5.8100    -1.9904  H     1 RES1    0.0000
    26  H     1.8209     4.8115    -3.2462  H     1 RES1    0.0000
    27  H     3.8919     2.3652     2.0191  H     1 RES1    0.0000
    28  H     4.8477     4.0120     3.6162  H     1 RES1    0.0000
    29  H     3.3139     5.7247     4.6203  H     1 RES1    0.0000
    30  H     0.9251     5.7184     3.9656  H     1 RES1    0.0000
    31  H    -1.0997     5.5231     3.3387  H     1 RES1    0.0000
    32  H    -3.3504     5.2599     2.3817  H     1 RES1    0.0000
    33  H    -3.7679     3.5245     0.6654  H     1 RES1    0.0000
    34  H    -1.9523     2.0582    -0.0868  H     1 RES1    0.0000
    35  H    -0.0998     4.1193    -0.3590  H     1 RES1    0.0000
    36  H     1.2375     0.1449    -1.7527  H     1 RES1    0.0000
    37  H     3.4009    -0.0316    -0.5185  H     1 RES1    0.0000
    38  H     3.3939    -0.0633     1.9651  H     1 RES1    0.0000
    39  H     1.2202     0.0647     3.2048  H     1 RES1    0.0000
    40  H    -0.9305     0.0741     1.9654  H     1 RES1    0.0000
    41  H    -0.9267     0.0584    -0.5472  H     1 RES1    0.0000
@<TRIPOS>BOND
     1      1      2      1
     2      1      6     ar
     3      1      7      1
     4      1     41      1
     5      2      3      1
     6      2      7      1
     7      2     40      1
     8      3      4      1
     9      3      7      1
    10      3     39      1
    11      4      5      1
    12      4      7      1
    13      4     38      1
    14      5      6     ar
    15      5      7      1
    16      5     37      1
    17      6      7      1
    18      6     36      1
    19      7      8      1
    20      7     11      1
    21      7     18      1
    22      8      9      1
    23      9     10      1
    24      9     23      1
    25     10     24      1
    26     10     25      1
    27     10     26      1
    28     11     12      1
    29     11     16      1
    30     12     13      1
    31     12     17      1
    32     13     14      1
    33     13     30      1
    34     14     15      1
    35     14     29      1
    36     15     16      2
    37     15     28      1
    38     16     27      1
    39     17     18     ar
    40     17     22     ar
    41     18     19     ar
    42     19     20     ar
    43     19     34      1
    44     20     21     ar
    45     20     33      1
    46     21     22     ar
    47     21     32      1
    48     22     31      1
    49     23     35      1
@<TRIPOS>SUBSTRUCTURE
      1 RES1       1

@<TRIPOS>MOLECULE
Ru_3_b
    41     49      1
 SMALL
 NO_CHARGES
 ****
 ****
@<TRIPOS>ATOM
     1  C     0.0000     0.0000     0.0000  C.ar  1 RES1    0.0000
     2  C     0.0000     0.0000     1.4251  C.3   1 RES1    0.0000
     3  C     1.2283     0.0000     2.1202  C.3   1 RES1    0.0000
     4  C     2.4687     0.0870     1.4093  C.3   1 RES1    0.0000
     5  C     2.4700     0.0577     0.0204  C.3   1 RES1    0.0000
     6  C     1.2255    -0.0394    -0.6835  C.ar  1 RES1    0.0000
     7 RU     1.1581    -1.7128     0.7834 RU     1 RES1    0.0000
     8  O     1.9392    -3.2271    -0.5516  O.3   1 RES1    0.0000
     9  C     1.4759    -3.7270    -1.5753  C.2   1 RES1    0.0000
    10  O     2.0890    -4.7440    -2.1567  O.3   1 RES1    0.0000
    11  N     1.8650    -3.0882     2.2130  N.pl3 1 RES1    0.0000
    12  C     1.0210    -4.0903     2.5705  C.2   1 RES1    0.0000
    13  C     1.4437    -5.0699     3.4709  C.2   1 RES1    0.0000
    14  C     2.7216    -5.0204     3.9967  C.2   1 RES1    0.0000
    15  C     3.5780    -3.9923     3.6093  C.2   1 RES1    0.0000
    16  C     3.1097    -3.0523     2.7123  C.2   1 RES1    0.0000
    17  C    -0.2864    -4.0234     1.9328  C.ar  1 RES1    0.0000
    18  C    -0.4662    -2.9556     1.0277  C.ar  1 RES1    0.0000
    19  C    -1.7044    -2.8455     0.3955  C.ar  1 RES1    0.0000
    20  C    -2.7289    -3.7551     0.6480  C.ar  1 RES1    0.0000
    21  C    -2.5339    -4.8061     1.5411  C.ar  1 RES1    0.0000
    22  C    -1.3129    -4.9399     2.1823  C.ar  1 RES1    0.0000
    23  C     0.2318    -3.2961    -2.2693  C.3   1 RES1    0.0000
    24  H    -1.8862    -2.0460    -0.3101  H     1 RES1    0.0000
    25  H    -3.6823    -3.6420     0.1486  H     1 RES1    0.0000
    26  H    -3.3299    -5.5106     1.7364  H     1 RES1    0.0000
    27  H    -1.1645    -5.7543     2.8782  H     1 RES1    0.0000
    28  H     0.7667    -5.8624     3.7496  H     1 RES1    0.0000
    29  H     3.0515    -5.7742     4.6980  H     1 RES1    0.0000
    30  H     4.5851    -3.9175     3.9911  H     1 RES1    0.0000
    31  H     3.7317    -2.2403     2.3679  H     1 RES1    0.0000
    32  H    -0.9287    -0.0692     1.9686  H     1 RES1    0.0000
    33  H    -0.9295    -0.0547    -0.5434  H     1 RES1    0.0000
    34  H     1.2319    -0.1379    -1.7587  H     1 RES1    0.0000
    35  H     3.4002     0.0336    -0.5262  H     1 RES1    0.0000
    36  H     3.4001     0.0956     1.9551  H     1 RES1    0.0000
    37  H     1.2296    -0.0699     3.1970  H     1 RES1    0.0000
    38  H     2.8716    -4.9941    -1.6398  H     1 RES1    0.0000
    39  H     0.3512    -3.3806    -3.3483  H     1 RES1    0.0000
    40  H    -0.5780    -3.9586    -1.9572  H     1 RES1    0.0000
    41  H    -0.0223    -2.2852    -1.9680  H     1 RES1    0.0000
@<TRIPOS>BOND
     1      1      2      1
     2      1      6     ar
     3      1      7      1
     4      1     33      1
     5      2      3      1
     6      2      7      1
     7      2     32      1
     8      3      4      1
     9      3      7      1
    10      3     37      1
    11      4      5      1
    12      4      7      1
    13      4     36      1
    14      5      6      1
    15      5      7      1
    16      5     35      1
    17      6      7      1
    18      6     34      1
    19      7      8      1
    20      7     11      1
    21      7     18      1
    22      8      9      1
    23      9     10      1
    24      9     23      1
    25     10     38      1
    26     11     12      1
    27     11     16      1
    28     12     13      1
    29     12     17      1
    30     13     14      1
    31     13     28      1
    32     14     15      1
    33     14     29      1
    34     15     16      2
    35     15     30      1
    36     16     31      1
    37     17     18     ar
    38     17     22     ar
    39     18     19     ar
    40     19     20     ar
    41     19     24      1
    42     20     21     ar
    43     20     25      1
    44     21     22     ar
    45     21     26      1
    46     22     27      1
    47     23     39      1
    48     23     40      1
    49     23     41      1
@<TRIPOS>SUBSTRUCTURE
      1 RES1       1

@<TRIPOS>MOLECULE
Ru_4_a
    33     41      1
 SMALL
 NO_CHARGES
 ****
 ****
@<TRIPOS>ATOM
     1  C     0.0000     0.0000     0.0000  C.ar  1 RES1    0.0000
     2  C     0.0000     0.0000     1.4152  C.3   1 RES1    0.0000
     3  C     1.2406     0.0000     2.1189  C.3   1 RES1    0.0000
     4  C     2.4759     0.1034     1.4115  C.3   1 RES1    0.0000
     5  C     2.4758     0.0455     0.0218  C.3   1 RES1    0.0000
     6  C     1.2334    -0.0719    -0.6770  C.ar  1 RES1    0.0000
     7 RU     1.1587    -1.6980     0.8155 RU     1 RES1    0.0000
     8  N     2.1026    -3.2135     1.9413  N.pl3 1 RES1    0.0000
     9  C     1.3769    -4.3490     2.1344  C.2   1 RES1    0.0000
    10  C     1.9422    -5.4329     2.7989  C.2   1 RES1    0.0000
    11  C     3.2460    -5.3544     3.2630  C.2   1 RES1    0.0000
    12  C     3.9778    -4.1900     3.0525  C.2   1 RES1    0.0000
    13  C     3.3672    -3.1447     2.3856  C.2   1 RES1    0.0000
    14  C     0.0238    -4.2909     1.5833  C.ar  1 RES1    0.0000
    15  C    -0.8766    -5.3515     1.6449  C.ar  1 RES1    0.0000
    16  C    -2.1450    -5.2166     1.0910  C.ar  1 RES1    0.0000
    17  C    -2.5130    -4.0248     0.4749  C.ar  1 RES1    0.0000
    18  C    -1.6149    -2.9614     0.4150  C.ar  1 RES1    0.0000
    19  C    -0.3315    -3.0721     0.9557  C.ar  1 RES1    0.0000
    20  H    -1.9233    -2.0454    -0.0702  H     1 RES1    0.0000
    21  H    -3.5001    -3.9218     0.0447  H     1 RES1    0.0000
    22  H    -2.8442    -6.0394     1.1417  H     1 RES1    0.0000
    23  H    -0.6009    -6.2839     2.1179  H     1 RES1    0.0000
    24  H     1.3608    -6.3295     2.9477  H     1 RES1    0.0000
    25  H     3.6884    -6.1927     3.7831  H     1 RES1    0.0000
    26  H     4.9958    -4.0887     3.3968  H     1 RES1    0.0000
    27  H     3.8864    -2.2186     2.1910  H     1 RES1    0.0000
    28  H    -0.9273    -0.0712     1.9622  H     1 RES1    0.0000
    29  H    -0.9250    -0.0723    -0.5486  H     1 RES1    0.0000
    30  H     1.2422    -0.2150    -1.7474  H     1 RES1    0.0000
    31  H     3.4043     0.0065    -0.5269  H     1 RES1    0.0000
    32  H     3.4063     0.1137     1.9587  H     1 RES1    0.0000
    33  H     1.2400    -0.0661     3.1962  H     1 RES1    0.0000
@<TRIPOS>BOND
     1      1      2      1
     2      1      6     ar
     3      1      7      1
     4      1     29      1
     5      2      3      1
     6      2      7      1
     7      2     28      1
     8      3      4      1
     9      3      7      1
    10      3     33      1
    11      4      5      1
    12      4      7      1
    13      4     32      1
    14      5      6      1
    15      5      7      1
    16      5     31      1
    17      6      7      1
    18      6     30      1
    19      7      8      1
    20      7     19      1
    21      8      9      1
    22      8     13      1
    23      9     10      1
    24      9     14      1
    25     10     11      1
    26     10     24      1
    27     11     12      1
    28     11     25      1
    29     12     13      2
    30     12     26      1
    31     13     27      1
    32     14     15     ar
    33     14     19     ar
    34     15     16     ar
    35     15     23      1
    36     16     17     ar
    37     16     22      1
    38     17     18     ar
    39     17     21      1
    40     18     19     ar
    41     18     20      1
@<TRIPOS>SUBSTRUCTURE
      1 RES1       1

@<TRIPOS>MOLECULE
Cu_1_a
    50     55      1
 SMALL
 NO_CHARGES
 ****
 ****
@<TRIPOS>ATOM
     1  C     0.0000     0.0000     0.0000  C.ar  1 RES1    0.0000
     2  C     0.0000     0.0000     1.3957  C.ar  1 RES1    0.0000
     3  C     1.2201     0.0000     2.0821  C.ar  1 RES1    0.0000
     4  C     2.4185    -0.0332     1.3789  C.ar  1 RES1    0.0000
     5  C     2.4099    -0.0574    -0.0127  C.ar  1 RES1    0.0000
     6  C     1.1996    -0.0327    -0.6997  C.ar  1 RES1    0.0000
     7  C    -1.2741    -0.0261     2.1397  C.2   1 RES1    0.0000
     8  N    -1.3897    -0.9130     3.1515  N.3   1 RES1    0.0000
     9  C    -2.5178    -0.9581     3.8752  C.2   1 RES1    0.0000
    10  C    -3.5921    -0.1258     3.6204  C.2   1 RES1    0.0000
    11  C    -3.4957     0.7790     2.5700  C.2   1 RES1    0.0000
    12  C    -2.3280     0.8271     1.8237  C.2   1 RES1    0.0000
    13 CU     0.0473    -2.2637     3.4972 CU     1 RES1    0.0000
    14  O     0.6911    -1.5986     5.2543  O.3   1 RES1    0.0000
    15  C     1.5762    -2.5145     5.2401  C.3   1 RES1    0.0000
    16  C     2.5731    -2.6585     6.3396  C.3   1 RES1    0.0000
    17  N    -0.2791    -3.3232     1.8299  N.pl3 1 RES1    0.0000
    18  C    -1.4126    -4.0419     1.6799  C.2   1 RES1    0.0000
    19  C    -1.6937    -4.6747     0.4720  C.2   1 RES1    0.0000
    20  C    -0.7901    -4.5833    -0.5758  C.2   1 RES1    0.0000
    21  C     0.3810    -3.8562    -0.3995  C.2   1 RES1    0.0000
    22  C     0.5962    -3.2368     0.8177  C.2   1 RES1    0.0000
    23  C    -2.3258    -4.1277     2.8358  C.ar  1 RES1    0.0000
    24  C    -3.6933    -3.9026     2.6704  C.ar  1 RES1    0.0000
    25  C    -4.5444    -3.9284     3.7679  C.ar  1 RES1    0.0000
    26  C    -4.0394    -4.1868     5.0391  C.ar  1 RES1    0.0000
    27  C    -2.6805    -4.4358     5.2086  C.ar  1 RES1    0.0000
    28  C    -1.8263    -4.4113     4.1125  C.ar  1 RES1    0.0000
    29  O     1.5819    -3.2893     4.2289  O.3   1 RES1    0.0000
    30  H     1.4753    -2.6345     0.9973  H     1 RES1    0.0000
    31  H     1.1130    -3.7604    -1.1871  H     1 RES1    0.0000
    32  H    -0.9924    -5.0812    -1.5142  H     1 RES1    0.0000
    33  H    -2.6016    -5.2519     0.3802  H     1 RES1    0.0000
    34  H    -4.0831    -3.6815     1.6861  H     1 RES1    0.0000
    35  H    -5.6011    -3.7439     3.6322  H     1 RES1    0.0000
    36  H    -4.7042    -4.2095     5.8916  H     1 RES1    0.0000
    37  H    -2.2887    -4.6669     6.1893  H     1 RES1    0.0000
    38  H    -0.7787    -4.6550     4.2395  H     1 RES1    0.0000
    39  H     2.1818    -2.2402     7.2647  H     1 RES1    0.0000
    40  H     2.8475    -3.7046     6.4638  H     1 RES1    0.0000
    41  H     3.4732    -2.1036     6.0622  H     1 RES1    0.0000
    42  H     1.2304     0.0694     3.1628  H     1 RES1    0.0000
    43  H     3.3566    -0.0212     1.9161  H     1 RES1    0.0000
    44  H     3.3425    -0.0796    -0.5593  H     1 RES1    0.0000
    45  H     1.1902    -0.0418    -1.7809  H     1 RES1    0.0000
    46  H    -0.9404    -0.0016    -0.5342  H     1 RES1    0.0000
    47  H    -2.5517    -1.7000     4.6601  H     1 RES1    0.0000
    48  H    -4.4811    -0.1960     4.2287  H     1 RES1    0.0000
    49  H    -4.3158     1.4456     2.3414  H     1 RES1    0.0000
    50  H    -2.2075     1.5346     1.0169  H     1 RES1    0.0000
@<TRIPOS>BOND
     1      1      2     ar
     2      1      6     ar
     3      1     46      1
     4      2      3     ar
     5      2      7      1
     6      3      4     ar
     7      3     42      1
     8      4      5     ar
     9      4     43      1
    10      5      6     ar
    11      5     44      1
    12      6     45      1
    13      7      8      1
    14      7     12      1
    15      8      9      1
    16      8     13      1
    17      9     10      2
    18      9     47      1
    19     10     11      1
    20     10     48      1
    21     11     12      1
    22     11     49      1
    23     12     50      1
    24     13     14      1
    25     13     15      1
    26     13     17      1
    27     13     29      1
    28     14     15      1
    29     15     16      1
    30     15     29      1
    31     16     39      1
    32     16     40      1
    33     16     41      1
    34     17     18      1
    35     17     22      1
    36     18     19      1
    37     18     23      1
    38     19     20      1
    39     19     33      1
    40     20     21      1
    41     20     32      1
    42     21     22      2
    43     21     31      1
    44     22     30      1
    45     23     24     ar
    46     23     28     ar
    47     24     25     ar
    48     24     34      1
    49     25     26     ar
    50     25     35      1
    51     26     27     ar
    52     26     36      1
    53     27     28     ar
    54     27     37      1
    55     28     38      1
@<TRIPOS>SUBSTRUCTURE
      1 RES1       1

@<TRIPOS>MOLECULE
Cu_1_b
    50     53      1
 SMALL
 NO_CHARGES
 ****
 ****
@<TRIPOS>ATOM
     1  C     0.0000     0.0000     0.0000  C.ar  1 RES1    0.0000
     2  C     0.0000     0.0000     1.3956  C.ar  1 RES1    0.0000
     3  C     1.2239     0.0000     2.0818  C.ar  1 RES1    0.0000
     4  C     2.4237    -0.0296     1.3791  C.ar  1 RES1    0.0000
     5  C     2.4119    -0.0380    -0.0101  C.ar  1 RES1    0.0000
     6  C     1.1998    -0.0153    -0.6957  C.ar  1 RES1    0.0000
     7  C    -1.2635     0.0141     2.1545  C.2   1 RES1    0.0000
     8  N    -1.3461    -0.8153     3.2195  N.3   1 RES1    0.0000
     9  C    -2.4361    -0.8002     4.0044  C.2   1 RES1    0.0000
    10  C    -3.5142     0.0240     3.7390  C.2   1 RES1    0.0000
    11  C    -3.4605     0.8547     2.6250  C.2   1 RES1    0.0000
    12  C    -2.3239     0.8529     1.8295  C.2   1 RES1    0.0000
    13 CU     0.0673    -2.1379     3.4813 CU     1 RES1    0.0000
    14  O    -0.2885    -2.5495     5.2740  O.3   1 RES1    0.0000
    15  C    -0.4894    -3.7539     5.8019  C.2   1 RES1    0.0000
    16  O    -0.2523    -3.9618     6.9678  O.2   1 RES1    0.0000
    17  N     1.6060    -3.3128     3.2347  N.3   1 RES1    0.0000
    18  C     1.8940    -3.8505     2.0267  C.2   1 RES1    0.0000
    19  C     3.0789    -4.5579     1.8410  C.2   1 RES1    0.0000
    20  C     3.9538    -4.7275     2.9029  C.2   1 RES1    0.0000
    21  C     3.6283    -4.1933     4.1449  C.2   1 RES1    0.0000
    22  C     2.4448    -3.4920     4.2722  C.2   1 RES1    0.0000
    23  C     0.9111    -3.6854     0.9400  C.ar  1 RES1    0.0000
    24  C    -0.4588    -3.8488     1.1875  C.ar  1 RES1    0.0000
    25  C    -1.3825    -3.6971     0.1607  C.ar  1 RES1    0.0000
    26  C    -0.9485    -3.3993    -1.1264  C.ar  1 RES1    0.0000
    27  C     0.4116    -3.2578    -1.3835  C.ar  1 RES1    0.0000
    28  C     1.3360    -3.3974    -0.3584  C.ar  1 RES1    0.0000
    29  C    -1.0308    -4.8194     4.8678  C.3   1 RES1    0.0000
    30  H     2.1321    -3.0564     5.2106  H     1 RES1    0.0000
    31  H     4.2729    -4.3155     5.0023  H     1 RES1    0.0000
    32  H     4.8705    -5.2850     2.7684  H     1 RES1    0.0000
    33  H     3.2832    -4.9928     0.8743  H     1 RES1    0.0000
    34  H     2.3897    -3.2612    -0.5567  H     1 RES1    0.0000
    35  H     0.7521    -3.0314    -2.3843  H     1 RES1    0.0000
    36  H    -1.6653    -3.2953    -1.9292  H     1 RES1    0.0000
    37  H    -2.4350    -3.8450     0.3594  H     1 RES1    0.0000
    38  H    -0.7979    -4.1752     2.1624  H     1 RES1    0.0000
    39  H     1.2404     0.1211     3.1589  H     1 RES1    0.0000
    40  H     3.3613    -0.0094     1.9169  H     1 RES1    0.0000
    41  H     3.3432    -0.0449    -0.5593  H     1 RES1    0.0000
    42  H     1.1912    -0.0197    -1.7765  H     1 RES1    0.0000
    43  H    -0.9396    -0.0108    -0.5343  H     1 RES1    0.0000
    44  H    -2.4073    -1.4693     4.8516  H     1 RES1    0.0000
    45  H    -4.3731     0.0101     4.3931  H     1 RES1    0.0000
    46  H    -4.2877     1.5101     2.3896  H     1 RES1    0.0000
    47  H    -2.2324     1.5131     0.9801  H     1 RES1    0.0000
    48  H    -1.3665    -5.6803     5.4408  H     1 RES1    0.0000
    49  H    -1.8556    -4.4257     4.2694  H     1 RES1    0.0000
    50  H    -0.2397    -5.1386     4.1850  H     1 RES1    0.0000
@<TRIPOS>BOND
     1      1      2     ar
     2      1      6     ar
     3      1     43      1
     4      2      3     ar
     5      2      7      1
     6      3      4     ar
     7      3     39      1
     8      4      5     ar
     9      4     40      1
    10      5      6     ar
    11      5     41      1
    12      6     42      1
    13      7      8      1
    14      7     12      1
    15      8      9      1
    16      8     13      1
    17      9     10      2
    18      9     44      1
    19     10     11      1
    20     10     45      1
    21     11     12      1
    22     11     46      1
    23     12     47      1
    24     13     14      1
    25     13     17      1
    26     14     15      1
    27     15     16      2
    28     15     29      1
    29     17     18      1
    30     17     22      1
    31     18     19      1
    32     18     23      1
    33     19     20      1
    34     19     33      1
    35     20     21      1
    36     20     32      1
    37     21     22      2
    38     21     31      1
    39     22     30      1
    40     23     24     ar
    41     23     28     ar
    42     24     25     ar
    43     24     38      1
    44     25     26     ar
    45     25     37      1
    46     26     27     ar
    47     26     36      1
    48     27     28     ar
    49     27     35      1
    50     28     34      1
    51     29     48      1
    52     29     49      1
    53     29     50      1
@<TRIPOS>SUBSTRUCTURE
      1 RES1       1

@<TRIPOS>MOLECULE
Cu_TS_1a3b
    50     54      1
 SMALL
 NO_CHARGES
 ****
 ****
@<TRIPOS>ATOM
     1  C     0.0000     0.0000     0.0000  C.ar  1 RES1    0.0000
     2  C     0.0000     0.0000     1.3968  C.ar  1 RES1    0.0000
     3  C     1.2221     0.0000     2.0795  C.ar  1 RES1    0.0000
     4  C     2.4220    -0.0498     1.3783  C.ar  1 RES1    0.0000
     5  C     2.4117    -0.0655    -0.0116  C.ar  1 RES1    0.0000
     6  C     1.1992    -0.0273    -0.6982  C.ar  1 RES1    0.0000
     7  C    -1.2666    -0.0475     2.1461  C.2   1 RES1    0.0000
     8  N    -1.3246    -0.8796     3.2130  N.3   1 RES1    0.0000
     9  C    -2.4608    -0.9561     3.9244  C.2   1 RES1    0.0000
    10  C    -3.5848    -0.2143     3.6119  C.2   1 RES1    0.0000
    11  C    -3.5394     0.6354     2.5129  C.2   1 RES1    0.0000
    12  C    -2.3699     0.7159     1.7744  C.2   1 RES1    0.0000
    13 CU     0.2389    -2.1010     3.5202 CU     1 RES1    0.0000
    14  O     2.0656    -2.3955     3.9772  O.3   1 RES1    0.0000
    15  C     2.4704    -3.5116     4.4246  C.2   1 RES1    0.0000
    16  C     3.9429    -3.7016     4.6418  C.3   1 RES1    0.0000
    17  N    -0.0800    -3.3950     1.8081  N.pl3 1 RES1    0.0000
    18  C    -1.0194    -4.3160     2.1005  C.2   1 RES1    0.0000
    19  C    -1.4031    -5.2683     1.1571  C.2   1 RES1    0.0000
    20  C    -0.8037    -5.2618    -0.0935  C.2   1 RES1    0.0000
    21  C     0.1683    -4.3091    -0.3791  C.2   1 RES1    0.0000
    22  C     0.5004    -3.3929     0.6075  C.2   1 RES1    0.0000
    23  C    -1.5795    -4.2550     3.4680  C.ar  1 RES1    0.0000
    24  C    -0.7924    -3.6872     4.4957  C.ar  1 RES1    0.0000
    25  C    -1.3263    -3.6069     5.7862  C.ar  1 RES1    0.0000
    26  C    -2.6079    -4.0725     6.0637  C.ar  1 RES1    0.0000
    27  C    -3.3746    -4.6237     5.0399  C.ar  1 RES1    0.0000
    28  C    -2.8632    -4.7212     3.7502  C.ar  1 RES1    0.0000
    29  O     1.6924    -4.4787     4.6742  O.3   1 RES1    0.0000
    30  H     4.1181    -4.4546     5.4065  H     1 RES1    0.0000
    31  H     4.4120    -2.7555     4.9036  H     1 RES1    0.0000
    32  H     4.3791    -4.0539     3.7035  H     1 RES1    0.0000
    33  H     1.2421    -2.6239     0.4383  H     1 RES1    0.0000
    34  H     0.6588    -4.2755    -1.3407  H     1 RES1    0.0000
    35  H    -1.0841    -5.9984    -0.8339  H     1 RES1    0.0000
    36  H    -2.1393    -6.0153     1.4132  H     1 RES1    0.0000
    37  H    -3.4755    -5.1398     2.9631  H     1 RES1    0.0000
    38  H    -4.3745    -4.9802     5.2464  H     1 RES1    0.0000
    39  H    -3.0039    -4.0165     7.0687  H     1 RES1    0.0000
    40  H    -0.7220    -3.2037     6.5895  H     1 RES1    0.0000
    41  H     0.5361    -4.0730     4.5374  H     1 RES1    0.0000
    42  H    -2.4571    -1.6490     4.7511  H     1 RES1    0.0000
    43  H    -4.4736    -0.3093     4.2175  H     1 RES1    0.0000
    44  H    -4.3996     1.2312     2.2404  H     1 RES1    0.0000
    45  H    -2.2881     1.3784     0.9258  H     1 RES1    0.0000
    46  H     1.2459     0.1221     3.1569  H     1 RES1    0.0000
    47  H     3.3572    -0.0531     1.9195  H     1 RES1    0.0000
    48  H     3.3430    -0.0929    -0.5599  H     1 RES1    0.0000
    49  H     1.1898    -0.0325    -1.7793  H     1 RES1    0.0000
    50  H    -0.9396    -0.0089    -0.5350  H     1 RES1    0.0000
@<TRIPOS>BOND
     1      1      2     ar
     2      1      6     ar
     3      1     50      1
     4      2      3     ar
     5      2      7      1
     6      3      4     ar
     7      3     46      1
     8      4      5     ar
     9      4     47      1
    10      5      6     ar
    11      5     48      1
    12      6     49      1
    13      7      8      1
    14      7     12      1
    15      8      9      1
    16      8     13      1
    17      9     10      2
    18      9     42      1
    19     10     11      1
    20     10     43      1
    21     11     12      1
    22     11     44      1
    23     12     45      1
    24     13     14      1
    25     13     17      1
    26     13     24      1
    27     14     15      1
    28     15     16      1
    29     15     29      1
    30     16     30      1
    31     16     31      1
    32     16     32      1
    33     17     18      1
    34     17     22      1
    35     18     19      1
    36     18     23      1
    37     19     20      1
    38     19     36      1
    39     20     21      1
    40     20     35      1
    41     21     22      2
    42     21     34      1
    43     22     33      1
    44     23     24     ar
    45     23     28     ar
    46     24     25     ar
    47     25     26     ar
    48     25     40      1
    49     26     27     ar
    50     26     39      1
    51     27     28     ar
    52     27     38      1
    53     28     37      1
    54     29     41      1
@<TRIPOS>SUBSTRUCTURE
      1 RES1       1

@<TRIPOS>MOLECULE
Cu_3_b
    50     54      1
 SMALL
 NO_CHARGES
 ****
 ****
@<TRIPOS>ATOM
     1  C     0.0000     0.0000     0.0000  C.2   1 RES1    0.0000
     2  C     0.0000     0.0000     1.3970  C.2   1 RES1    0.0000
     3  N     1.1774     0.0000     2.0652  N.pl3 1 RES1    0.0000
     4  C     2.3386    -0.0291     1.4026  C.2   1 RES1    0.0000
     5  C     2.4008    -0.0398     0.0215  C.2   1 RES1    0.0000
     6  C     1.2014    -0.0174    -0.6873  C.2   1 RES1    0.0000
     7  C    -1.1955    -0.0247     2.2500  C.ar  1 RES1    0.0000
     8  C    -0.9781    -0.0602     3.6421  C.ar  1 RES1    0.0000
     9  C    -2.0784    -0.1506     4.4841  C.ar  1 RES1    0.0000
    10  C    -3.3753    -0.1753     3.9673  C.ar  1 RES1    0.0000
    11  C    -3.5810    -0.1169     2.5928  C.ar  1 RES1    0.0000
    12  C    -2.4939    -0.0472     1.7326  C.ar  1 RES1    0.0000
    13 CU     0.9387     0.0412     4.0622 CU     1 RES1    0.0000
    14  O     2.7983     1.1428     4.2769  O.3   1 RES1    0.0000
    15  C     2.9640     2.2845     3.8655  C.2   1 RES1    0.0000
    16  C     1.9502     3.0854     3.1137  C.3   1 RES1    0.0000
    17  N     1.0446    -0.3372     6.0395  N.3   1 RES1    0.0000
    18  C     1.9620    -1.2089     6.5099  C.2   1 RES1    0.0000
    19  C     2.1643    -1.3546     7.8816  C.2   1 RES1    0.0000
    20  C     1.4105    -0.6054     8.7707  C.2   1 RES1    0.0000
    21  C     0.4610     0.2806     8.2734  C.2   1 RES1    0.0000
    22  C     0.3125     0.3824     6.9023  C.2   1 RES1    0.0000
    23  C     2.7390    -1.9881     5.5265  C.ar  1 RES1    0.0000
    24  C     2.1029    -2.6056     4.4439  C.ar  1 RES1    0.0000
    25  C     2.8459    -3.3060     3.5013  C.ar  1 RES1    0.0000
    26  C     4.2272    -3.4022     3.6337  C.ar  1 RES1    0.0000
    27  C     4.8637    -2.8066     4.7196  C.ar  1 RES1    0.0000
    28  C     4.1240    -2.1071     5.6636  C.ar  1 RES1    0.0000
    29  O     4.1159     2.9197     4.0363  O.3   1 RES1    0.0000
    30  H    -1.9488    -0.2143     5.5571  H     1 RES1    0.0000
    31  H    -4.2225    -0.2444     4.6371  H     1 RES1    0.0000
    32  H    -4.5850    -0.1349     2.1924  H     1 RES1    0.0000
    33  H    -2.6661    -0.0162     0.6652  H     1 RES1    0.0000
    34  H    -0.9355     0.0065    -0.5371  H     1 RES1    0.0000
    35  H     1.2060    -0.0199    -1.7687  H     1 RES1    0.0000
    36  H     3.3562    -0.0673    -0.4808  H     1 RES1    0.0000
    37  H     3.2305    -0.0480     2.0133  H     1 RES1    0.0000
    38  H     1.0239    -2.5730     4.3632  H     1 RES1    0.0000
    39  H     2.3435    -3.7914     2.6760  H     1 RES1    0.0000
    40  H     4.8046    -3.9513     2.9029  H     1 RES1    0.0000
    41  H     5.9365    -2.8870     4.8294  H     1 RES1    0.0000
    42  H     4.6201    -1.6320     6.4993  H     1 RES1    0.0000
    43  H    -0.4033     1.0601     6.4596  H     1 RES1    0.0000
    44  H    -0.1508     0.8821     8.9291  H     1 RES1    0.0000
    45  H     1.5535    -0.7173     9.8366  H     1 RES1    0.0000
    46  H     2.8943    -2.0693     8.2312  H     1 RES1    0.0000
    47  H     2.0321     4.1420     3.3617  H     1 RES1    0.0000
    48  H     2.1540     2.9712     2.0460  H     1 RES1    0.0000
    49  H     0.9492     2.7108     3.3149  H     1 RES1    0.0000
    50  H     4.7355     2.3401     4.5074  H     1 RES1    0.0000
@<TRIPOS>BOND
     1      1      2      1
     2      1      6      1
     3      1     34      1
     4      2      3      1
     5      2      7      1
     6      3      4      1
     7      3     13      1
     8      4      5      2
     9      4     37      1
    10      5      6      1
    11      5     36      1
    12      6     35      1
    13      7      8     ar
    14      7     12     ar
    15      8      9     ar
    16      8     13      1
    17      9     10     ar
    18      9     30      1
    19     10     11     ar
    20     10     31      1
    21     11     12     ar
    22     11     32      1
    23     12     33      1
    24     13     14      1
    25     13     17      1
    26     14     15      1
    27     15     16      1
    28     15     29      1
    29     16     47      1
    30     16     48      1
    31     16     49      1
    32     17     18      1
    33     17     22      1
    34     18     19      1
    35     18     23      1
    36     19     20      1
    37     19     46      1
    38     20     21      1
    39     20     45      1
    40     21     22      2
    41     21     44      1
    42     22     43      1
    43     23     24     ar
    44     23     28     ar
    45     24     25     ar
    46     24     38      1
    47     25     26     ar
    48     25     39      1
    49     26     27     ar
    50     26     40      1
    51     27     28     ar
    52     27     41      1
    53     28     42      1
    54     29     50      1
@<TRIPOS>SUBSTRUCTURE
      1 RES1       1

@<TRIPOS>MOLECULE
Cu_4_a
    42     46      1
 SMALL
 NO_CHARGES
 ****
 ****
@<TRIPOS>ATOM
     1  C     0.0000     0.0000     0.0000  C.ar  1 RES1    0.0000
     2  C     0.0000     0.0000     1.4016  C.ar  1 RES1    0.0000
     3  C     1.2176     0.0000     2.0867  C.ar  1 RES1    0.0000
     4  C     2.4144     0.0223     1.3819  C.ar  1 RES1    0.0000
     5  C     2.4079     0.0349    -0.0112  C.ar  1 RES1    0.0000
     6  C     1.2004     0.0179    -0.7010  C.ar  1 RES1    0.0000
     7  C    -1.2765     0.0247     2.1446  C.2   1 RES1    0.0000
     8  N    -2.1859     0.9535     1.7668  N.3   1 RES1    0.0000
     9  C    -3.3677     1.0239     2.4023  C.2   1 RES1    0.0000
    10  C    -3.6974     0.1762     3.4433  C.2   1 RES1    0.0000
    11  C    -2.7653    -0.7727     3.8490  C.2   1 RES1    0.0000
    12  C    -1.5443    -0.8467     3.1951  C.2   1 RES1    0.0000
    13 CU    -1.6198     2.3054     0.4567 CU     1 RES1    0.0000
    14  N    -0.4181     3.5903    -0.3939  N.pl3 1 RES1    0.0000
    15  C    -1.0817     4.5717    -1.0544  C.2   1 RES1    0.0000
    16  C    -0.3616     5.5936    -1.6709  C.2   1 RES1    0.0000
    17  C     1.0223     5.5951    -1.6044  C.2   1 RES1    0.0000
    18  C     1.6826     4.5742    -0.9258  C.2   1 RES1    0.0000
    19  C     0.9199     3.5856    -0.3324  C.2   1 RES1    0.0000
    20  C    -2.5441     4.4330    -1.0580  C.ar  1 RES1    0.0000
    21  C    -3.3992     5.3223    -1.7135  C.ar  1 RES1    0.0000
    22  C    -4.7707     5.1026    -1.7003  C.ar  1 RES1    0.0000
    23  C    -5.2957     3.9950    -1.0437  C.ar  1 RES1    0.0000
    24  C    -4.4461     3.1033    -0.3824  C.ar  1 RES1    0.0000
    25  C    -3.0803     3.3245    -0.3793  C.ar  1 RES1    0.0000
    26  H    -4.8754     2.2387     0.1083  H     1 RES1    0.0000
    27  H    -6.3634     3.8200    -1.0462  H     1 RES1    0.0000
    28  H    -5.4298     5.7921    -2.2090  H     1 RES1    0.0000
    29  H    -3.0044     6.1816    -2.2384  H     1 RES1    0.0000
    30  H    -0.8848     6.3767    -2.1970  H     1 RES1    0.0000
    31  H     1.5850     6.3862    -2.0806  H     1 RES1    0.0000
    32  H     2.7595     4.5427    -0.8574  H     1 RES1    0.0000
    33  H     1.3717     2.7587     0.1984  H     1 RES1    0.0000
    34  H    -0.9367    -0.0727    -0.5391  H     1 RES1    0.0000
    35  H     1.1908     0.0005    -1.7819  H     1 RES1    0.0000
    36  H     3.3419     0.0437    -0.5557  H     1 RES1    0.0000
    37  H     3.3526     0.0302     1.9191  H     1 RES1    0.0000
    38  H     1.2227     0.0027     3.1683  H     1 RES1    0.0000
    39  H    -4.0396     1.7978     2.0623  H     1 RES1    0.0000
    40  H    -4.6582     0.2675     3.9273  H     1 RES1    0.0000
    41  H    -2.9900    -1.4500     4.6614  H     1 RES1    0.0000
    42  H    -0.8031    -1.5813     3.4724  H     1 RES1    0.0000
@<TRIPOS>BOND
     1      1      2     ar
     2      1      6     ar
     3      1     34      1
     4      2      3     ar
     5      2      7      1
     6      3      4     ar
     7      3     38      1
     8      4      5     ar
     9      4     37      1
    10      5      6     ar
    11      5     36      1
    12      6     35      1
    13      7      8      1
    14      7     12      1
    15      8      9      1
    16      8     13      1
    17      9     10      2
    18      9     39      1
    19     10     11      1
    20     10     40      1
    21     11     12      1
    22     11     41      1
    23     12     42      1
    24     13     14      1
    25     13     25      1
    26     14     15      1
    27     14     19      1
    28     15     16      1
    29     15     20      1
    30     16     17      1
    31     16     30      1
    32     17     18      1
    33     17     31      1
    34     18     19      2
    35     18     32      1
    36     19     33      1
    37     20     21     ar
    38     20     25     ar
    39     21     22     ar
    40     21     29      1
    41     22     23     ar
    42     22     28      1
    43     23     24     ar
    44     23     27      1
    45     24     25     ar
    46     24     26      1
@<TRIPOS>SUBSTRUCTURE
      1 RES1       1

@<TRIPOS>MOLECULE
Cu_5_a
    29     33      1
 SMALL
 NO_CHARGES
 ****
 ****
@<TRIPOS>ATOM
     1  C     0.0000     0.0000     0.0000  C.ar  1 RES1    0.0000
     2  C     0.0000     0.0000     1.3915  C.ar  1 RES1    0.0000
     3  C     1.2316     0.0000     2.0856  C.ar  1 RES1    0.0000
     4  C     2.4369    -0.0420     1.3803  C.ar  1 RES1    0.0000
     5  C     2.4213    -0.0688    -0.0067  C.ar  1 RES1    0.0000
     6  C     1.2067    -0.0277    -0.6914  C.ar  1 RES1    0.0000
     7  C    -1.2411    -0.1522     2.1682  C.2   1 RES1    0.0000
     8  C    -2.4341     0.5116     1.9225  C.2   1 RES1    0.0000
     9  C    -3.5293     0.2427     2.7341  C.2   1 RES1    0.0000
    10  C    -3.4132    -0.6848     3.7652  C.2   1 RES1    0.0000
    11  C    -2.2004    -1.3245     3.9525  C.2   1 RES1    0.0000
    12  N    -1.1454    -1.0576     3.1692  N.pl3 1 RES1    0.0000
    13 CU     0.5742    -1.9537     3.2451 CU     1 RES1    0.0000
    14  O     0.3573    -3.5429     4.4164  O.3   1 RES1    0.0000
    15  C     1.5840    -3.7971     4.1849  C.3   1 RES1    0.0000
    16  C     2.2745    -4.9854     4.7479  C.3   1 RES1    0.0000
    17  O     2.1867    -2.9688     3.4157  O.3   1 RES1    0.0000
    18  H    -2.0480    -2.0722     4.7183  H     1 RES1    0.0000
    19  H    -4.2476    -0.9166     4.4099  H     1 RES1    0.0000
    20  H    -4.4666     0.7548     2.5660  H     1 RES1    0.0000
    21  H    -2.4904     1.2339     1.1217  H     1 RES1    0.0000
    22  H    -0.9377    -0.0195    -0.5379  H     1 RES1    0.0000
    23  H     1.2000    -0.0383    -1.7725  H     1 RES1    0.0000
    24  H     3.3502    -0.1031    -0.5580  H     1 RES1    0.0000
    25  H     3.3736    -0.0284     1.9190  H     1 RES1    0.0000
    26  H     1.2535     0.2426     3.1467  H     1 RES1    0.0000
    27  H     1.7154    -5.3892     5.5888  H     1 RES1    0.0000
    28  H     2.3419    -5.7450     3.9646  H     1 RES1    0.0000
    29  H     3.2895    -4.7183     5.0401  H     1 RES1    0.0000
@<TRIPOS>BOND
     1      1      2     ar
     2      1      6     ar
     3      1     22      1
     4      2      3     ar
     5      2      7      1
     6      3      4     ar
     7      3     13      1
     8      3     26      1
     9      4      5     ar
    10      4     25      1
    11      5      6     ar
    12      5     24      1
    13      6     23      1
    14      7      8      1
    15      7     12      1
    16      8      9      1
    17      8     21      1
    18      9     10      1
    19      9     20      1
    20     10     11      2
    21     10     19      1
    22     11     12      1
    23     11     18      1
    24     12     13      1
    25     13     14      1
    26     13     15      1
    27     13     17      1
    28     14     15      1
    29     15     16      1
    30     15     17      1
    31     16     27      1
    32     16     28      1
    33     16     29      1
@<TRIPOS>SUBSTRUCTURE
      1 RES1       1

@<TRIPOS>MOLECULE
Pd_1_a
    50     55      1
 SMALL
 NO_CHARGES
 ****
 ****
@<TRIPOS>ATOM
     1  C     0.0000     0.0000     0.0000  C.ar  1 RES1    0.0000
     2  C     0.0000     0.0000     1.3953  C.ar  1 RES1    0.0000
     3  C     1.2178     0.0000     2.0817  C.ar  1 RES1    0.0000
     4  C     2.4152    -0.0130     1.3794  C.ar  1 RES1    0.0000
     5  C     2.4083    -0.0306    -0.0125  C.ar  1 RES1    0.0000
     6  C     1.1991    -0.0238    -0.7004  C.ar  1 RES1    0.0000
     7  C    -1.2764     0.0351     2.1328  C.2   1 RES1    0.0000
     8  N    -1.4768    -0.8239     3.1574  N.3   1 RES1    0.0000
     9  C    -2.6048    -0.7479     3.8846  C.2   1 RES1    0.0000
    10  C    -3.6041     0.1624     3.6077  C.2   1 RES1    0.0000
    11  C    -3.4344     1.0270     2.5338  C.2   1 RES1    0.0000
    12  C    -2.2624     0.9627     1.7998  C.2   1 RES1    0.0000
    13 PD    -0.2251    -2.3788     3.6296 PD     1 RES1    0.0000
    14  O     1.0001    -3.7393     4.5463  O.3   1 RES1    0.0000
    15  C     0.8808    -3.1001     5.6468  C.3   1 RES1    0.0000
    16  C     1.5886    -3.5262     6.8818  C.3   1 RES1    0.0000
    17  N    -0.2790    -3.0774     1.7023  N.pl3 1 RES1    0.0000
    18  C    -1.4115    -3.3231     1.0060  C.2   1 RES1    0.0000
    19  C    -1.3383    -3.6519    -0.3470  C.2   1 RES1    0.0000
    20  C    -0.1080    -3.7561    -0.9729  C.2   1 RES1    0.0000
    21  C     1.0456    -3.5377    -0.2302  C.2   1 RES1    0.0000
    22  C     0.9171    -3.1992     1.1011  C.2   1 RES1    0.0000
    23  C    -2.7134    -3.2700     1.6960  C.ar  1 RES1    0.0000
    24  C    -3.7794    -2.5748     1.1237  C.ar  1 RES1    0.0000
    25  C    -5.0109    -2.5300     1.7647  C.ar  1 RES1    0.0000
    26  C    -5.1923    -3.1935     2.9739  C.ar  1 RES1    0.0000
    27  C    -4.1377    -3.9032     3.5412  C.ar  1 RES1    0.0000
    28  C    -2.9031    -3.9408     2.9077  C.ar  1 RES1    0.0000
    29  O     0.1351    -2.0623     5.6210  O.3   1 RES1    0.0000
    30  H     1.7788    -2.9935     1.7169  H     1 RES1    0.0000
    31  H     2.0288    -3.6166    -0.6680  H     1 RES1    0.0000
    32  H    -0.0487    -4.0196    -2.0199  H     1 RES1    0.0000
    33  H    -2.2555    -3.8540    -0.8792  H     1 RES1    0.0000
    34  H    -3.6369    -2.0550     0.1859  H     1 RES1    0.0000
    35  H    -5.8287    -1.9806     1.3193  H     1 RES1    0.0000
    36  H    -6.1546    -3.1679     3.4665  H     1 RES1    0.0000
    37  H    -4.2811    -4.4397     4.4691  H     1 RES1    0.0000
    38  H    -2.0900    -4.5097     3.3372  H     1 RES1    0.0000
    39  H     1.7661    -4.6000     6.8607  H     1 RES1    0.0000
    40  H     2.5543    -3.0153     6.9226  H     1 RES1    0.0000
    41  H     1.0130    -3.2392     7.7604  H     1 RES1    0.0000
    42  H     1.2229     0.0347     3.1625  H     1 RES1    0.0000
    43  H     3.3531     0.0056     1.9173  H     1 RES1    0.0000
    44  H     3.3418    -0.0374    -0.5583  H     1 RES1    0.0000
    45  H     1.1898    -0.0338    -1.7816  H     1 RES1    0.0000
    46  H    -0.9404    -0.0001    -0.5344  H     1 RES1    0.0000
    47  H    -2.6974    -1.4597     4.6900  H     1 RES1    0.0000
    48  H    -4.4939     0.1795     4.2181  H     1 RES1    0.0000
    49  H    -4.1968     1.7513     2.2827  H     1 RES1    0.0000
    50  H    -2.0753     1.6451     0.9844  H     1 RES1    0.0000
@<TRIPOS>BOND
     1      1      2     ar
     2      1      6     ar
     3      1     46      1
     4      2      3     ar
     5      2      7      1
     6      3      4     ar
     7      3     42      1
     8      4      5     ar
     9      4     43      1
    10      5      6     ar
    11      5     44      1
    12      6     45      1
    13      7      8      1
    14      7     12      1
    15      8      9      1
    16      8     13      1
    17      9     10      2
    18      9     47      1
    19     10     11      1
    20     10     48      1
    21     11     12      1
    22     11     49      1
    23     12     50      1
    24     13     14      1
    25     13     15      1
    26     13     17      1
    27     13     29      1
    28     14     15      1
    29     15     16      1
    30     15     29      1
    31     16     39      1
    32     16     40      1
    33     16     41      1
    34     17     18      1
    35     17     22      1
    36     18     19      1
    37     18     23      1
    38     19     20      1
    39     19     33      1
    40     20     21      1
    41     20     32      1
    42     21     22      2
    43     21     31      1
    44     22     30      1
    45     23     24     ar
    46     23     28     ar
    47     24     25     ar
    48     24     34      1
    49     25     26     ar
    50     25     35      1
    51     26     27     ar
    52     26     36      1
    53     27     28     ar
    54     27     37      1
    55     28     38      1
@<TRIPOS>SUBSTRUCTURE
      1 RES1       1

@<TRIPOS>MOLECULE
Pd_1_b
    50     55      1
 SMALL
 NO_CHARGES
 ****
 ****
@<TRIPOS>ATOM
     1  C     0.0000     0.0000     0.0000  C.2   1 RES1    0.0000
     2  C     0.0000     0.0000     1.3829  C.2   1 RES1    0.0000
     3  N     1.1493     0.0000     2.0849  N.3   1 RES1    0.0000
     4  C     2.3367     0.0113     1.4699  C.2   1 RES1    0.0000
     5  C     2.4045    -0.0140     0.0842  C.2   1 RES1    0.0000
     6  C     1.2275    -0.0199    -0.6558  C.2   1 RES1    0.0000
     7  C    -1.1807     0.0655     2.2754  C.ar  1 RES1    0.0000
     8  C    -1.2953    -0.8714     3.3328  C.ar  1 RES1    0.0000
     9  C    -2.3773    -0.7747     4.2265  C.ar  1 RES1    0.0000
    10  C    -3.3100     0.2309     4.0795  C.ar  1 RES1    0.0000
    11  C    -3.1952     1.1464     3.0265  C.ar  1 RES1    0.0000
    12  C    -2.1417     1.0721     2.1344  C.ar  1 RES1    0.0000
    13 PD     0.6408     0.3104     4.0260 PD     1 RES1    0.0000
    14  O     2.4746     0.9660     4.4352  O.3   1 RES1    0.0000
    15  C     3.5105     0.1491     4.6188  C.2   1 RES1    0.0000
    16  O     4.5960     0.4341     4.1661  O.2   1 RES1    0.0000
    17  N     0.0066     0.7169     5.9426  N.pl3 1 RES1    0.0000
    18  C    -0.6605     1.8522     6.2533  C.2   1 RES1    0.0000
    19  C    -1.1470     2.0395     7.5483  C.2   1 RES1    0.0000
    20  C    -0.9397     1.0770     8.5204  C.2   1 RES1    0.0000
    21  C    -0.2376    -0.0754     8.1857  C.2   1 RES1    0.0000
    22  C     0.2168    -0.2138     6.8896  C.2   1 RES1    0.0000
    23  C    -0.8787     2.8826     5.2185  C.ar  1 RES1    0.0000
    24  C    -2.1498     3.4457     5.0751  C.ar  1 RES1    0.0000
    25  C    -2.3851     4.4141     4.1090  C.ar  1 RES1    0.0000
    26  C    -1.3491     4.8370     3.2816  C.ar  1 RES1    0.0000
    27  C    -0.0744     4.3012     3.4376  C.ar  1 RES1    0.0000
    28  C     0.1667     3.3321     4.4038  C.ar  1 RES1    0.0000
    29  C     3.2711    -1.1053     5.4354  C.3   1 RES1    0.0000
    30  H     2.4442    -1.6850     5.0174  H     1 RES1    0.0000
    31  H     3.0038    -0.8231     6.4551  H     1 RES1    0.0000
    32  H     4.1727    -1.7122     5.4530  H     1 RES1    0.0000
    33  H     3.2158     0.0679     2.0960  H     1 RES1    0.0000
    34  H     3.3703    -0.0173    -0.3986  H     1 RES1    0.0000
    35  H     1.2644    -0.0331    -1.7362  H     1 RES1    0.0000
    36  H    -0.9345     0.0080    -0.5417  H     1 RES1    0.0000
    37  H    -2.0378     1.8024     1.3449  H     1 RES1    0.0000
    38  H    -3.9292     1.9311     2.9169  H     1 RES1    0.0000
    39  H    -4.1412     0.3040     4.7665  H     1 RES1    0.0000
    40  H    -2.4803    -1.5081     5.0138  H     1 RES1    0.0000
    41  H    -0.6981    -1.7755     3.3196  H     1 RES1    0.0000
    42  H     1.1699     2.9571     4.5489  H     1 RES1    0.0000
    43  H     0.7423     4.6536     2.8228  H     1 RES1    0.0000
    44  H    -1.5300     5.5964     2.5332  H     1 RES1    0.0000
    45  H    -3.3735     4.8401     4.0034  H     1 RES1    0.0000
    46  H    -2.9574     3.1080     5.7101  H     1 RES1    0.0000
    47  H     0.7639    -1.0898     6.5780  H     1 RES1    0.0000
    48  H    -0.0406    -0.8530     8.9085  H     1 RES1    0.0000
    49  H    -1.3070     1.2273     9.5261  H     1 RES1    0.0000
    50  H    -1.6624     2.9602     7.7763  H     1 RES1    0.0000
@<TRIPOS>BOND
     1      1      2      1
     2      1      6      1
     3      1     36      1
     4      2      3      1
     5      2      7      1
     6      3      4      1
     7      3     13      1
     8      4      5      2
     9      4     33      1
    10      5      6      1
    11      5     34      1
    12      6     35      1
    13      7      8     ar
    14      7     12     ar
    15      7     13      1
    16      8      9     ar
    17      8     13      1
    18      8     41      1
    19      9     10     ar
    20      9     40      1
    21     10     11     ar
    22     10     39      1
    23     11     12     ar
    24     11     38      1
    25     12     37      1
    26     13     14      1
    27     13     17      1
    28     14     15      1
    29     15     16      2
    30     15     29      1
    31     17     18      1
    32     17     22      1
    33     18     19      1
    34     18     23      1
    35     19     20      1
    36     19     50      1
    37     20     21      1
    38     20     49      1
    39     21     22      2
    40     21     48      1
    41     22     47      1
    42     23     24     ar
    43     23     28     ar
    44     24     25     ar
    45     24     46      1
    46     25     26     ar
    47     25     45      1
    48     26     27     ar
    49     26     44      1
    50     27     28     ar
    51     27     43      1
    52     28     42      1
    53     29     30      1
    54     29     31      1
    55     29     32      1
@<TRIPOS>SUBSTRUCTURE
      1 RES1       1

@<TRIPOS>MOLECULE
Pd_2_a
    50     55      1
 SMALL
 NO_CHARGES
 ****
 ****
@<TRIPOS>ATOM
     1  C     0.0000     0.0000     0.0000  C.2   1 RES1    0.0000
     2  C     0.0000     0.0000     1.3845  C.2   1 RES1    0.0000
     3  N     1.1510     0.0000     2.0833  N.3   1 RES1    0.0000
     4  C     2.3330    -0.0172     1.4632  C.2   1 RES1    0.0000
     5  C     2.4032    -0.0470     0.0797  C.2   1 RES1    0.0000
     6  C     1.2245    -0.0294    -0.6583  C.2   1 RES1    0.0000
     7  C    -1.1833     0.0352     2.2682  C.ar  1 RES1    0.0000
     8  C    -1.2277    -0.8489     3.3746  C.ar  1 RES1    0.0000
     9  C    -2.3125    -0.7893     4.2657  C.ar  1 RES1    0.0000
    10  C    -3.3262     0.1230     4.0593  C.ar  1 RES1    0.0000
    11  C    -3.2857     0.9795     2.9534  C.ar  1 RES1    0.0000
    12  C    -2.2227     0.9479     2.0705  C.ar  1 RES1    0.0000
    13 PD     0.7008     0.3820     4.0177 PD     1 RES1    0.0000
    14  O     2.5928     0.8018     4.5351  O.3   1 RES1    0.0000
    15  C     3.0992     1.9155     4.0442  C.2   1 RES1    0.0000
    16  O     2.5185     2.6536     3.2658  O.2   1 RES1    0.0000
    17  N     0.1881     0.8276     5.9587  N.pl3 1 RES1    0.0000
    18  C    -0.7138     1.7619     6.3399  C.2   1 RES1    0.0000
    19  C    -1.0251     1.9031     7.6953  C.2   1 RES1    0.0000
    20  C    -0.4089     1.1101     8.6461  C.2   1 RES1    0.0000
    21  C     0.5420     0.1832     8.2350  C.2   1 RES1    0.0000
    22  C     0.8152     0.0805     6.8863  C.2   1 RES1    0.0000
    23  C    -1.3391     2.6546     5.3442  C.ar  1 RES1    0.0000
    24  C    -0.5951     3.2258     4.3073  C.ar  1 RES1    0.0000
    25  C    -1.1978     4.1070     3.4175  C.ar  1 RES1    0.0000
    26  C    -2.5387     4.4443     3.5603  C.ar  1 RES1    0.0000
    27  C    -3.2810     3.8968     4.6036  C.ar  1 RES1    0.0000
    28  C    -2.6855     3.0109     5.4887  C.ar  1 RES1    0.0000
    29  C     4.4962     2.1919     4.5597  C.3   1 RES1    0.0000
    30  H     3.2054     0.0030     2.0973  H     1 RES1    0.0000
    31  H     3.3675    -0.0716    -0.4053  H     1 RES1    0.0000
    32  H     1.2592    -0.0409    -1.7387  H     1 RES1    0.0000
    33  H    -0.9353     0.0096    -0.5399  H     1 RES1    0.0000
    34  H    -2.1753     1.6409     1.2430  H     1 RES1    0.0000
    35  H    -4.0811     1.6938     2.8023  H     1 RES1    0.0000
    36  H    -4.1615     0.1709     4.7431  H     1 RES1    0.0000
    37  H    -2.3545    -1.4813     5.0949  H     1 RES1    0.0000
    38  H    -0.5689    -1.7093     3.4044  H     1 RES1    0.0000
    39  H     1.5601    -0.6059     6.5127  H     1 RES1    0.0000
    40  H     1.0699    -0.4436     8.9378  H     1 RES1    0.0000
    41  H    -0.6478     1.2291     9.6939  H     1 RES1    0.0000
    42  H    -1.7292     2.6677     7.9852  H     1 RES1    0.0000
    43  H    -3.2701     2.5773     6.2885  H     1 RES1    0.0000
    44  H    -4.3224     4.1609     4.7274  H     1 RES1    0.0000
    45  H    -3.0003     5.1424     2.8753  H     1 RES1    0.0000
    46  H    -0.6023     4.5492     2.6307  H     1 RES1    0.0000
    47  H     5.0955     1.2820     4.5738  H     1 RES1    0.0000
    48  H     4.4236     2.5543     5.5874  H     1 RES1    0.0000
    49  H     4.9653     2.9557     3.9442  H     1 RES1    0.0000
    50  H     0.4631     3.0323     4.2050  H     1 RES1    0.0000
@<TRIPOS>BOND
     1      1      2      1
     2      1      6      1
     3      1     33      1
     4      2      3      1
     5      2      7      1
     6      3      4      1
     7      3     13      1
     8      4      5      2
     9      4     30      1
    10      5      6      1
    11      5     31      1
    12      6     32      1
    13      7      8     ar
    14      7     12     ar
    15      7     13      1
    16      8      9     ar
    17      8     13      1
    18      8     38      1
    19      9     10     ar
    20      9     37      1
    21     10     11     ar
    22     10     36      1
    23     11     12     ar
    24     11     35      1
    25     12     34      1
    26     13     14      1
    27     13     17      1
    28     14     15      1
    29     15     16      2
    30     15     29      1
    31     17     18      1
    32     17     22      1
    33     18     19      1
    34     18     23      1
    35     19     20      1
    36     19     42      1
    37     20     21      1
    38     20     41      1
    39     21     22      2
    40     21     40      1
    41     22     39      1
    42     23     24     ar
    43     23     28     ar
    44     24     25     ar
    45     24     50      1
    46     25     26     ar
    47     25     46      1
    48     26     27     ar
    49     26     45      1
    50     27     28     ar
    51     27     44      1
    52     28     43      1
    53     29     47      1
    54     29     48      1
    55     29     49      1
@<TRIPOS>SUBSTRUCTURE
      1 RES1       1

@<TRIPOS>MOLECULE
Pd_TS_2a3a
    50     55      1
 SMALL
 NO_CHARGES
 ****
 ****
@<TRIPOS>ATOM
     1  C     0.0000     0.0000     0.0000  C.ar  1 RES1    0.0000
     2  C     0.0000     0.0000     1.3926  C.ar  1 RES1    0.0000
     3  C     1.2292     0.0000     2.1001  C.ar  1 RES1    0.0000
     4  C     2.4186    -0.0829     1.3689  C.ar  1 RES1    0.0000
     5  C     2.4088    -0.0936    -0.0203  C.ar  1 RES1    0.0000
     6  C     1.1991    -0.0303    -0.7029  C.ar  1 RES1    0.0000
     7  C    -1.2330    -0.1918     2.1553  C.2   1 RES1    0.0000
     8  N    -1.0616    -0.7106     3.3993  N.3   1 RES1    0.0000
     9  C    -2.1299    -1.0129     4.1512  C.2   1 RES1    0.0000
    10  C    -3.4239    -0.7966     3.7160  C.2   1 RES1    0.0000
    11  C    -3.6175    -0.2395     2.4559  C.2   1 RES1    0.0000
    12  C    -2.5158     0.0597     1.6730  C.2   1 RES1    0.0000
    13 PD     0.8818    -0.7868     4.0417 PD     1 RES1    0.0000
    14  O     2.7828    -0.4946     4.6950  O.3   1 RES1    0.0000
    15  C     3.1794     0.7126     4.5147  C.2   1 RES1    0.0000
    16  O     2.5357     1.5594     3.8492  O.2   1 RES1    0.0000
    17  N     0.5117    -1.7056     5.8973  N.3   1 RES1    0.0000
    18  C     0.9701    -2.9477     6.1659  C.2   1 RES1    0.0000
    19  C     0.9605    -3.4285     7.4767  C.2   1 RES1    0.0000
    20  C     0.4737    -2.6385     8.5033  C.2   1 RES1    0.0000
    21  C    -0.0091    -1.3676     8.2070  C.2   1 RES1    0.0000
    22  C     0.0325    -0.9408     6.8947  C.2   1 RES1    0.0000
    23  C     1.4701    -3.7787     5.0563  C.ar  1 RES1    0.0000
    24  C     0.7376    -3.9042     3.8714  C.ar  1 RES1    0.0000
    25  C     1.2147    -4.6931     2.8339  C.ar  1 RES1    0.0000
    26  C     2.4283    -5.3602     2.9675  C.ar  1 RES1    0.0000
    27  C     3.1577    -5.2466     4.1471  C.ar  1 RES1    0.0000
    28  C     2.6782    -4.4658     5.1904  C.ar  1 RES1    0.0000
    29  C     4.4950     1.1013     5.1308  C.3   1 RES1    0.0000
    30  H     4.3358     1.9583     5.7862  H     1 RES1    0.0000
    31  H     5.1730     1.4204     4.3378  H     1 RES1    0.0000
    32  H     4.9302     0.2757     5.6872  H     1 RES1    0.0000
    33  H     1.5793     0.7931     3.0979  H     1 RES1    0.0000
    34  H     3.3593    -0.0885     1.8996  H     1 RES1    0.0000
    35  H     3.3404    -0.1401    -0.5670  H     1 RES1    0.0000
    36  H     1.1858    -0.0303    -1.7839  H     1 RES1    0.0000
    37  H    -0.9343    -0.0247    -0.5429  H     1 RES1    0.0000
    38  H    -2.6367     0.4925     0.6918  H     1 RES1    0.0000
    39  H    -4.6155    -0.0423     2.0901  H     1 RES1    0.0000
    40  H    -4.2547    -1.0524     4.3563  H     1 RES1    0.0000
    41  H    -1.9229    -1.4346     5.1222  H     1 RES1    0.0000
    42  H    -0.3061     0.0458     6.6124  H     1 RES1    0.0000
    43  H    -0.4003    -0.7147     8.9729  H     1 RES1    0.0000
    44  H     0.4615    -3.0090     9.5190  H     1 RES1    0.0000
    45  H     1.3205    -4.4289     7.6637  H     1 RES1    0.0000
    46  H     0.6356    -4.7960     1.9266  H     1 RES1    0.0000
    47  H     2.8013    -5.9726     2.1582  H     1 RES1    0.0000
    48  H     4.1016    -5.7629     4.2532  H     1 RES1    0.0000
    49  H     3.2529    -4.3643     6.1009  H     1 RES1    0.0000
    50  H    -0.2174    -3.4074     3.7760  H     1 RES1    0.0000
@<TRIPOS>BOND
     1      1      2     ar
     2      1      6     ar
     3      1     37      1
     4      2      3     ar
     5      2      7      1
     6      3      4     ar
     7      3     13      1
     8      3     33      1
     9      4      5     ar
    10      4     34      1
    11      5      6     ar
    12      5     35      1
    13      6     36      1
    14      7      8      1
    15      7     12      1
    16      8      9      1
    17      8     13      1
    18      9     10      2
    19      9     41      1
    20     10     11      1
    21     10     40      1
    22     11     12      1
    23     11     39      1
    24     12     38      1
    25     13     14      1
    26     13     17      1
    27     13     33      1
    28     14     15      1
    29     15     16      2
    30     15     29      1
    31     17     18      1
    32     17     22      1
    33     18     19      1
    34     18     23      1
    35     19     20      1
    36     19     45      1
    37     20     21      1
    38     20     44      1
    39     21     22      2
    40     21     43      1
    41     22     42      1
    42     23     24     ar
    43     23     28     ar
    44     24     25     ar
    45     24     50      1
    46     25     26     ar
    47     25     46      1
    48     26     27     ar
    49     26     47      1
    50     27     28     ar
    51     27     48      1
    52     28     49      1
    53     29     30      1
    54     29     31      1
    55     29     32      1
@<TRIPOS>SUBSTRUCTURE
      1 RES1       1

@<TRIPOS>MOLECULE
Pd_3_a
    50     54      1
 SMALL
 NO_CHARGES
 ****
 ****
@<TRIPOS>ATOM
     1  C     0.0000     0.0000     0.0000  C.ar  1 RES1    0.0000
     2  C     0.0000     0.0000     1.3965  C.ar  1 RES1    0.0000
     3  C     1.2200     0.0000     2.1058  C.ar  1 RES1    0.0000
     4  C     2.4144     0.0025     1.3982  C.ar  1 RES1    0.0000
     5  C     2.4028     0.0037     0.0033  C.ar  1 RES1    0.0000
     6  C     1.2000     0.0017    -0.6954  C.ar  1 RES1    0.0000
     7  C    -1.2093    -0.0090     2.2071  C.2   1 RES1    0.0000
     8  N    -0.9771     0.0047     3.5471  N.pl3 1 RES1    0.0000
     9  C    -1.9996    -0.0345     4.4118  C.2   1 RES1    0.0000
    10  C    -3.3166    -0.0699     3.9938  C.2   1 RES1    0.0000
    11  C    -3.5759    -0.0705     2.6260  C.2   1 RES1    0.0000
    12  C    -2.5192    -0.0440     1.7322  C.2   1 RES1    0.0000
    13 PD     0.9968     0.0087     4.0757 PD     1 RES1    0.0000
    14  O     0.6417     0.1456     6.2816  O.3   1 RES1    0.0000
    15  C     0.5112     1.2171     6.8651  C.2   1 RES1    0.0000
    16  C     0.4207     1.3486     8.3481  C.3   1 RES1    0.0000
    17  N     3.0470    -0.0012     4.4369  N.3   1 RES1    0.0000
    18  C     3.7758    -1.1369     4.3346  C.2   1 RES1    0.0000
    19  C     5.1684    -1.0881     4.4103  C.2   1 RES1    0.0000
    20  C     5.8129     0.1202     4.6102  C.2   1 RES1    0.0000
    21  C     5.0497     1.2755     4.7418  C.2   1 RES1    0.0000
    22  C     3.6765     1.1693     4.6453  C.2   1 RES1    0.0000
    23  C     3.0770    -2.4180     4.1301  C.ar  1 RES1    0.0000
    24  C     2.0077    -2.7897     4.9516  C.ar  1 RES1    0.0000
    25  C     1.3578    -3.9989     4.7435  C.ar  1 RES1    0.0000
    26  C     1.7632    -4.8420     3.7134  C.ar  1 RES1    0.0000
    27  C     2.8319    -4.4804     2.8992  C.ar  1 RES1    0.0000
    28  C     3.4926    -3.2776     3.1120  C.ar  1 RES1    0.0000
    29  O     0.4354     2.3771     6.2221  O.3   1 RES1    0.0000
    30  H     3.0446     2.0424     4.7107  H     1 RES1    0.0000
    31  H     5.5037     2.2416     4.9042  H     1 RES1    0.0000
    32  H     6.8915     0.1617     4.6730  H     1 RES1    0.0000
    33  H     5.7228    -2.0110     4.3297  H     1 RES1    0.0000
    34  H     4.3142    -2.9895     2.4703  H     1 RES1    0.0000
    35  H     3.1488    -5.1328     2.0975  H     1 RES1    0.0000
    36  H     1.2531    -5.7813     3.5503  H     1 RES1    0.0000
    37  H     0.5419    -4.2879     5.3916  H     1 RES1    0.0000
    38  H     1.7077    -2.1468     5.7674  H     1 RES1    0.0000
    39  H    -1.7325    -0.0485     5.4579  H     1 RES1    0.0000
    40  H    -4.1127    -0.0994     4.7223  H     1 RES1    0.0000
    41  H    -4.5938    -0.0974     2.2623  H     1 RES1    0.0000
    42  H    -2.6985    -0.0554     0.6682  H     1 RES1    0.0000
    43  H    -0.9339    -0.0006    -0.5454  H     1 RES1    0.0000
    44  H     1.1986     0.0029    -1.7762  H     1 RES1    0.0000
    45  H     3.3401     0.0079    -0.5371  H     1 RES1    0.0000
    46  H     3.3630     0.0056     1.9136  H     1 RES1    0.0000
    47  H     0.4689     0.3683     8.8124  H     1 RES1    0.0000
    48  H    -0.5096     1.8543     8.6123  H     1 RES1    0.0000
    49  H     1.2398     1.9773     8.7027  H     1 RES1    0.0000
    50  H     0.4766     2.2182     5.2596  H     1 RES1    0.0000
@<TRIPOS>BOND
     1      1      2     ar
     2      1      6     ar
     3      1     43      1
     4      2      3     ar
     5      2      7      1
     6      3      4     ar
     7      3     13      1
     8      4      5     ar
     9      4     46      1
    10      5      6     ar
    11      5     45      1
    12      6     44      1
    13      7      8      1
    14      7     12      1
    15      8      9      1
    16      8     13      1
    17      9     10      2
    18      9     39      1
    19     10     11      1
    20     10     40      1
    21     11     12      1
    22     11     41      1
    23     12     42      1
    24     13     14      1
    25     13     17      1
    26     14     15      1
    27     15     16      1
    28     15     29      1
    29     16     47      1
    30     16     48      1
    31     16     49      1
    32     17     18      1
    33     17     22      1
    34     18     19      1
    35     18     23      1
    36     19     20      1
    37     19     33      1
    38     20     21      1
    39     20     32      1
    40     21     22      2
    41     21     31      1
    42     22     30      1
    43     23     24     ar
    44     23     28     ar
    45     24     25     ar
    46     24     38      1
    47     25     26     ar
    48     25     37      1
    49     26     27     ar
    50     26     36      1
    51     27     28     ar
    52     27     35      1
    53     28     34      1
    54     29     50      1
@<TRIPOS>SUBSTRUCTURE
      1 RES1       1

@<TRIPOS>MOLECULE
Pd_3_b
    50     54      1
 SMALL
 NO_CHARGES
 ****
 ****
@<TRIPOS>ATOM
     1  C     0.0000     0.0000     0.0000  C.ar  1 RES1    0.0000
     2  C     0.0000     0.0000     1.3965  C.ar  1 RES1    0.0000
     3  C     1.2195     0.0000     2.1072  C.ar  1 RES1    0.0000
     4  C     2.4136     0.0051     1.3982  C.ar  1 RES1    0.0000
     5  C     2.4021     0.0065     0.0035  C.ar  1 RES1    0.0000
     6  C     1.1996     0.0029    -0.6958  C.ar  1 RES1    0.0000
     7  C    -1.2096    -0.0059     2.2065  C.2   1 RES1    0.0000
     8  N    -0.9771    -0.0008     3.5460  N.pl3 1 RES1    0.0000
     9  C    -2.0005    -0.0268     4.4091  C.2   1 RES1    0.0000
    10  C    -3.3181    -0.0449     3.9910  C.2   1 RES1    0.0000
    11  C    -3.5771    -0.0405     2.6232  C.2   1 RES1    0.0000
    12  C    -2.5197    -0.0238     1.7302  C.2   1 RES1    0.0000
    13 PD     0.9982    -0.0007     4.0745 PD     1 RES1    0.0000
    14  O     0.6365     0.0250     6.2959  O.3   1 RES1    0.0000
    15  C     0.6245     1.0182     7.0138  C.2   1 RES1    0.0000
    16  C     0.7105     2.4296     6.5326  C.3   1 RES1    0.0000
    17  N     3.0498     0.0071     4.4330  N.3   1 RES1    0.0000
    18  C     3.8093    -1.1076     4.3249  C.2   1 RES1    0.0000
    19  C     5.2003    -1.0219     4.4136  C.2   1 RES1    0.0000
    20  C     5.8115     0.2012     4.6255  C.2   1 RES1    0.0000
    21  C     5.0172     1.3358     4.7541  C.2   1 RES1    0.0000
    22  C     3.6481     1.1927     4.6484  C.2   1 RES1    0.0000
    23  C     3.1527    -2.4064     4.0938  C.ar  1 RES1    0.0000
    24  C     2.0740    -2.8197     4.8816  C.ar  1 RES1    0.0000
    25  C     1.4689    -4.0468     4.6467  C.ar  1 RES1    0.0000
    26  C     1.9280    -4.8678     3.6213  C.ar  1 RES1    0.0000
    27  C     3.0058    -4.4651     2.8393  C.ar  1 RES1    0.0000
    28  C     3.6217    -3.2441     3.0802  C.ar  1 RES1    0.0000
    29  O     0.5317     0.9166     8.3317  O.3   1 RES1    0.0000
    30  H     2.9905     2.0472     4.7068  H     1 RES1    0.0000
    31  H     5.4450     2.3133     4.9197  H     1 RES1    0.0000
    32  H     6.8882     0.2702     4.6969  H     1 RES1    0.0000
    33  H     5.7799    -1.9289     4.3308  H     1 RES1    0.0000
    34  H     4.4504    -2.9247     2.4628  H     1 RES1    0.0000
    35  H     3.3642    -5.0992     2.0405  H     1 RES1    0.0000
    36  H     1.4519    -5.8208     3.4364  H     1 RES1    0.0000
    37  H     0.6439    -4.3665     5.2685  H     1 RES1    0.0000
    38  H     1.7291    -2.1926     5.6914  H     1 RES1    0.0000
    39  H    -1.7341    -0.0420     5.4553  H     1 RES1    0.0000
    40  H    -4.1149    -0.0650     4.7191  H     1 RES1    0.0000
    41  H    -4.5951    -0.0542     2.2590  H     1 RES1    0.0000
    42  H    -2.6985    -0.0277     0.6661  H     1 RES1    0.0000
    43  H    -0.9341    -0.0020    -0.5450  H     1 RES1    0.0000
    44  H     1.1984     0.0036    -1.7766  H     1 RES1    0.0000
    45  H     3.3397     0.0117    -0.5367  H     1 RES1    0.0000
    46  H     3.3627     0.0091     1.9125  H     1 RES1    0.0000
    47  H     0.6411     2.4540     5.4476  H     1 RES1    0.0000
    48  H     1.6605     2.8572     6.8600  H     1 RES1    0.0000
    49  H    -0.0834     3.0247     6.9850  H     1 RES1    0.0000
    50  H     0.4973    -0.0196     8.5855  H     1 RES1    0.0000
@<TRIPOS>BOND
     1      1      2     ar
     2      1      6     ar
     3      1     43      1
     4      2      3     ar
     5      2      7      1
     6      3      4     ar
     7      3     13      1
     8      4      5     ar
     9      4     46      1
    10      5      6     ar
    11      5     45      1
    12      6     44      1
    13      7      8      1
    14      7     12      1
    15      8      9      1
    16      8     13      1
    17      9     10      2
    18      9     39      1
    19     10     11      1
    20     10     40      1
    21     11     12      1
    22     11     41      1
    23     12     42      1
    24     13     14      1
    25     13     17      1
    26     14     15      1
    27     15     16      1
    28     15     29      1
    29     16     47      1
    30     16     48      1
    31     16     49      1
    32     17     18      1
    33     17     22      1
    34     18     19      1
    35     18     23      1
    36     19     20      1
    37     19     33      1
    38     20     21      1
    39     20     32      1
    40     21     22      2
    41     21     31      1
    42     22     30      1
    43     23     24     ar
    44     23     28     ar
    45     24     25     ar
    46     24     38      1
    47     25     26     ar
    48     25     37      1
    49     26     27     ar
    50     26     36      1
    51     27     28     ar
    52     27     35      1
    53     28     34      1
    54     29     50      1
@<TRIPOS>SUBSTRUCTURE
      1 RES1       1

@<TRIPOS>MOLECULE
Pd_4_a
    42     46      1
 SMALL
 NO_CHARGES
 ****
 ****
@<TRIPOS>ATOM
     1  C     0.0000     0.0000     0.0000  C.ar  1 RES1    0.0000
     2  C     0.0000     0.0000     1.4092  C.ar  1 RES1    0.0000
     3  C     1.2116     0.0000     2.1016  C.ar  1 RES1    0.0000
     4  C     2.4124    -0.0297     1.4070  C.ar  1 RES1    0.0000
     5  C     2.4053    -0.0846     0.0185  C.ar  1 RES1    0.0000
     6  C     1.2001    -0.0749    -0.6877  C.ar  1 RES1    0.0000
     7  C    -1.3043    -0.0801     2.0482  C.2   1 RES1    0.0000
     8  N    -2.3361    -0.1806     1.1696  N.pl3 1 RES1    0.0000
     9  C    -3.5909    -0.3107     1.6192  C.2   1 RES1    0.0000
    10  C    -3.8918    -0.3386     2.9685  C.2   1 RES1    0.0000
    11  C    -2.8485    -0.2242     3.8822  C.2   1 RES1    0.0000
    12  C    -1.5499    -0.0965     3.4187  C.2   1 RES1    0.0000
    13 PD    -1.8182     0.0121    -0.8012 PD     1 RES1    0.0000
    14  N    -1.3321     0.3575    -2.7916  N.pl3 1 RES1    0.0000
    15  C    -2.1306    -0.2921    -3.6693  C.2   1 RES1    0.0000
    16  C    -1.8821    -0.2553    -5.0351  C.2   1 RES1    0.0000
    17  C    -0.8288     0.5123    -5.5110  C.2   1 RES1    0.0000
    18  C    -0.0573     1.2341    -4.6073  C.2   1 RES1    0.0000
    19  C    -0.3353     1.1265    -3.2562  C.2   1 RES1    0.0000
    20  C    -3.2904    -0.9833    -3.0762  C.ar  1 RES1    0.0000
    21  C    -4.1024    -0.2797    -2.1692  C.ar  1 RES1    0.0000
    22  C    -5.1847    -0.9160    -1.5650  C.ar  1 RES1    0.0000
    23  C    -5.4566    -2.2477    -1.8495  C.ar  1 RES1    0.0000
    24  C    -4.6584    -2.9412    -2.7574  C.ar  1 RES1    0.0000
    25  C    -3.5835    -2.3132    -3.3734  C.ar  1 RES1    0.0000
    26  H     1.2260    -0.1486    -1.7634  H     1 RES1    0.0000
    27  H     3.3382    -0.1429    -0.5262  H     1 RES1    0.0000
    28  H     3.3490    -0.0316     1.9462  H     1 RES1    0.0000
    29  H     1.2178     0.0063     3.1830  H     1 RES1    0.0000
    30  H    -0.7245    -0.0112     4.1086  H     1 RES1    0.0000
    31  H    -3.0473    -0.2374     4.9448  H     1 RES1    0.0000
    32  H    -4.9170    -0.4463     3.2892  H     1 RES1    0.0000
    33  H    -4.3566    -0.3977     0.8639  H     1 RES1    0.0000
    34  H    -3.9656     0.7900    -2.0383  H     1 RES1    0.0000
    35  H    -5.8308    -0.3592    -0.8999  H     1 RES1    0.0000
    36  H    -6.2968    -2.7420    -1.3822  H     1 RES1    0.0000
    37  H    -4.8736    -3.9765    -2.9823  H     1 RES1    0.0000
    38  H    -2.9557    -2.8586    -4.0646  H     1 RES1    0.0000
    39  H     0.2468     1.6470    -2.5123  H     1 RES1    0.0000
    40  H     0.7516     1.8689    -4.9371  H     1 RES1    0.0000
    41  H    -0.6264     0.5650    -6.5716  H     1 RES1    0.0000
    42  H    -2.5321    -0.7984    -5.7051  H     1 RES1    0.0000
@<TRIPOS>BOND
     1      1      2     ar
     2      1      6     ar
     3      1     13      1
     4      2      3     ar
     5      2      7      1
     6      3      4     ar
     7      3     29      1
     8      4      5     ar
     9      4     28      1
    10      5      6     ar
    11      5     27      1
    12      6     26      1
    13      7      8      1
    14      7     12      1
    15      8      9      1
    16      8     13      1
    17      9     10      2
    18      9     33      1
    19     10     11      1
    20     10     32      1
    21     11     12      1
    22     11     31      1
    23     12     30      1
    24     13     14      1
    25     14     15      1
    26     14     19      1
    27     15     16      1
    28     15     20      1
    29     16     17      1
    30     16     42      1
    31     17     18      1
    32     17     41      1
    33     18     19      2
    34     18     40      1
    35     19     39      1
    36     20     21     ar
    37     20     25     ar
    38     21     22     ar
    39     21     34      1
    40     22     23     ar
    41     22     35      1
    42     23     24     ar
    43     23     36      1
    44     24     25     ar
    45     24     37      1
    46     25     38      1
@<TRIPOS>SUBSTRUCTURE
      1 RES1       1

@<TRIPOS>MOLECULE
Pd_5_a
    29     34      1
 SMALL
 NO_CHARGES
 ****
 ****
@<TRIPOS>ATOM
     1  N     0.0000     0.0000     0.0000  N.3   1 RES1    0.0000
     2  C     0.0000     0.0000     1.3485  C.2   1 RES1    0.0000
     3  C     1.1828     0.0000     2.0664  C.2   1 RES1    0.0000
     4  C     2.3809     0.0255     1.3598  C.2   1 RES1    0.0000
     5  C     2.3630     0.0353    -0.0315  C.2   1 RES1    0.0000
     6  C     1.1444     0.0104    -0.6915  C.2   1 RES1    0.0000
     7  C    -1.3794    -0.0445     1.8766  C.ar  1 RES1    0.0000
     8  C    -1.7885    -1.0088     2.7982  C.ar  1 RES1    0.0000
     9  C    -3.1236    -1.0850     3.1631  C.ar  1 RES1    0.0000
    10  C    -4.0743    -0.2178     2.6098  C.ar  1 RES1    0.0000
    11  C    -3.6827     0.7578     1.7155  C.ar  1 RES1    0.0000
    12  C    -2.3312     0.8609     1.3296  C.ar  1 RES1    0.0000
    13 PD    -1.8939    -0.2659    -0.6414 PD     1 RES1    0.0000
    14  O    -3.6870    -0.6991    -1.4956  O.3   1 RES1    0.0000
    15  C    -3.1007    -1.0710    -2.5679  C.3   1 RES1    0.0000
    16  C    -3.8450    -1.5299    -3.7642  C.3   1 RES1    0.0000
    17  O    -1.8216    -1.0015    -2.5489  O.3   1 RES1    0.0000
    18  H    -4.8123    -1.9337    -3.4697  H     1 RES1    0.0000
    19  H    -4.0097    -0.6707    -4.4201  H     1 RES1    0.0000
    20  H    -3.2587    -2.2690    -4.3084  H     1 RES1    0.0000
    21  H    -1.9910     1.7688     0.8418  H     1 RES1    0.0000
    22  H    -4.4013     1.4584     1.3148  H     1 RES1    0.0000
    23  H    -5.1115    -0.3028     2.9005  H     1 RES1    0.0000
    24  H    -3.4380    -1.8372     3.8735  H     1 RES1    0.0000
    25  H    -1.0681    -1.7085     3.1982  H     1 RES1    0.0000
    26  H     1.0596    -0.0094    -1.7685  H     1 RES1    0.0000
    27  H     3.2785     0.0568    -0.6035  H     1 RES1    0.0000
    28  H     3.3228     0.0385     1.8903  H     1 RES1    0.0000
    29  H     1.1605    -0.0085     3.1463  H     1 RES1    0.0000
@<TRIPOS>BOND
     1      1      2      1
     2      1      6      1
     3      1     13      1
     4      2      3      1
     5      2      7      1
     6      3      4      1
     7      3     29      1
     8      4      5      1
     9      4     28      1
    10      5      6      2
    11      5     27      1
    12      6     26      1
    13      7      8     ar
    14      7     12     ar
    15      7     13      1
    16      8      9     ar
    17      8     25      1
    18      9     10     ar
    19      9     24      1
    20     10     11     ar
    21     10     23      1
    22     11     12     ar
    23     11     22      1
    24     12     13      1
    25     12     21      1
    26     13     14      1
    27     13     15      1
    28     13     17      1
    29     14     15      1
    30     15     16      1
    31     15     17      1
    32     16     18      1
    33     16     19      1
    34     16     20      1
@<TRIPOS>SUBSTRUCTURE
      1 RES1       1

@<TRIPOS>MOLECULE
AcOH
     8      7      1
 SMALL
 NO_CHARGES
 ****
 ****
@<TRIPOS>ATOM
     1  C     0.0000     0.0000     0.0000  C.3   1 RES1    0.0000
     2  C     0.0000     0.0000     1.5031  C.2   1 RES1    0.0000
     3  O     0.9726     0.0000     2.2110  O.2   1 RES1    0.0000
     4  O    -1.2644     0.0000     1.9951  O.3   1 RES1    0.0000
     5  H    -1.1920     0.0000     2.9609  H     1 RES1    0.0000
     6  H     1.0242     0.0000    -0.3624  H     1 RES1    0.0000
     7  H    -0.5315     0.8794    -0.3676  H     1 RES1    0.0000
     8  H    -0.5315    -0.8794    -0.3676  H     1 RES1    0.0000
@<TRIPOS>BOND
     1      1      2      1
     2      1      6      1
     3      1      7      1
     4      1      8      1
     5      2      3      2
     6      2      4      1
     7      4      5      1
@<TRIPOS>SUBSTRUCTURE
      1 RES1       1

@<TRIPOS>MOLECULE
CF3COOH
     8      7      1
 SMALL
 NO_CHARGES
 ****
 ****
@<TRIPOS>ATOM
     1  C     0.0000     0.0000     0.0000  C.3   1 RES1    0.0000
     2  F     0.0000     0.0000     1.3418  F     1 RES1    0.0000
     3  C     1.4542     0.0000    -0.5392  C.2   1 RES1    0.0000
     4  O     1.9024    -0.8585    -1.2375  O.2   1 RES1    0.0000
     5  F    -0.6534    -1.0768    -0.4252  F     1 RES1    0.0000
     6  F    -0.6539     1.0931    -0.4218  F     1 RES1    0.0000
     7  O     2.0966     1.0884    -0.1028  O.3   1 RES1    0.0000
     8  H     3.0003     1.0646    -0.4526  H     1 RES1    0.0000
@<TRIPOS>BOND
     1      1      2      1
     2      1      3      1
     3      1      5      1
     4      1      6      1
     5      3      4      2
     6      3      7      1
     7      7      8      1
@<TRIPOS>SUBSTRUCTURE
      1 RES1       1

@<TRIPOS>MOLECULE
2-PhPy
    21     22      1
 SMALL
 NO_CHARGES
 ****
 ****
@<TRIPOS>ATOM
     1  C     0.0000     0.0000     0.0000  C.ar  1 RES1    0.0000
     2  C     0.0000     0.0000     1.3990  C.ar  1 RES1    0.0000
     3  C     1.2303     0.0000     2.0658  C.ar  1 RES1    0.0000
     4  C     2.4216     0.0148     1.3543  C.ar  1 RES1    0.0000
     5  C     2.4090     0.0215    -0.0375  C.ar  1 RES1    0.0000
     6  C     1.1927     0.0098    -0.7119  C.ar  1 RES1    0.0000
     7  C    -1.2634    -0.0040     2.1749  C.ar  1 RES1    0.0000
     8  C    -2.4689     0.4443     1.6195  C.ar  1 RES1    0.0000
     9  C    -3.6235     0.4145     2.3851  C.ar  1 RES1    0.0000
    10  C    -3.5537    -0.0531     3.6912  C.ar  1 RES1    0.0000
    11  C    -2.3132    -0.4616     4.1682  C.ar  1 RES1    0.0000
    12  N    -1.1997    -0.4416     3.4416  N.ar  1 RES1    0.0000
    13  H    -2.2119    -0.8243     5.1856  H     1 RES1    0.0000
    14  H    -4.4277    -0.0945     4.3260  H     1 RES1    0.0000
    15  H    -4.5616     0.7596     1.9706  H     1 RES1    0.0000
    16  H    -2.4950     0.8293     0.6111  H     1 RES1    0.0000
    17  H    -0.9356    -0.0336    -0.5406  H     1 RES1    0.0000
    18  H     1.1714     0.0007    -1.7936  H     1 RES1    0.0000
    19  H     3.3383     0.0303    -0.5915  H     1 RES1    0.0000
    20  H     3.3635     0.0211     1.8870  H     1 RES1    0.0000
    21  H     1.2318    -0.0141     3.1456  H     1 RES1    0.0000
@<TRIPOS>BOND
     1      1      2     ar
     2      1      6     ar
     3      1     17      1
     4      2      3     ar
     5      2      7     ar
     6      3      4     ar
     7      3     21      1
     8      4      5     ar
     9      4     20      1
    10      5      6     ar
    11      5     19      1
    12      6     18      1
    13      7      8     ar
    14      7     12     ar
    15      8      9     ar
    16      8     16      1
    17      9     10     ar
    18      9     15      1
    19     10     11     ar
    20     10     14      1
    21     11     12     ar
    22     11     13      1
@<TRIPOS>SUBSTRUCTURE
      1 RES1       1

@<TRIPOS>MOLECULE
Ru_1_a_cf3
    41     50      1
 SMALL
 NO_CHARGES
 ****
 ****
@<TRIPOS>ATOM
     1  C     0.0000     0.0000     0.0000  C.ar  1 RES1    0.0000
     2  C     0.0000     0.0000     1.3957  C.ar  1 RES1    0.0000
     3  C     1.2135     0.0000     2.0857  C.ar  1 RES1    0.0000
     4  C     2.4155     0.0439     1.3880  C.ar  1 RES1    0.0000
     5  C     2.4110     0.0612    -0.0041  C.ar  1 RES1    0.0000
     6  C     1.2025     0.0269    -0.6949  C.ar  1 RES1    0.0000
     7  C    -1.2679    -0.0276     2.1559  C.2   1 RES1    0.0000
     8  N    -2.1576     0.9863     2.0194  N.3   1 RES1    0.0000
     9  C    -3.3175     0.9304     2.7072  C.2   1 RES1    0.0000
    10  C    -3.6346    -0.1075     3.5612  C.2   1 RES1    0.0000
    11  C    -2.7216    -1.1407     3.7230  C.2   1 RES1    0.0000
    12  C    -1.5338    -1.0937     3.0120  C.2   1 RES1    0.0000
    13 RU    -1.7344     2.7970     0.9322 RU     1 RES1    0.0000
    14  O    -2.4419     1.7230    -0.8096  O.3   1 RES1    0.0000
    15  C    -3.6223     2.0173    -0.4986  C.3   1 RES1    0.0000
    16  C    -4.8141     1.3830    -1.2394  C.3   1 RES1    0.0000
    17  F    -5.8290     2.2399    -1.3247  F     1 RES1    0.0000
    18  C    -1.6772     4.8873     1.5203  C.ar  1 RES1    0.0000
    19  C    -1.1894     4.8066     0.1900  C.ar  1 RES1    0.0000
    20  C    -0.1490     3.8996    -0.1012  C.ar  1 RES1    0.0000
    21  C     0.4503     3.1213     0.9258  C.ar  1 RES1    0.0000
    22  C    -0.0257     3.2404     2.2464  C.ar  1 RES1    0.0000
    23  C    -1.0921     4.1210     2.5584  C.ar  1 RES1    0.0000
    24  O    -3.8298     2.7784     0.4841  O.3   1 RES1    0.0000
    25  F    -4.4651     0.9882    -2.4599  F     1 RES1    0.0000
    26  F    -5.2127     0.3089    -0.5332  F     1 RES1    0.0000
    27  H    -3.9994     1.7514     2.5550  H     1 RES1    0.0000
    28  H    -4.5795    -0.0951     4.0837  H     1 RES1    0.0000
    29  H    -2.9345    -1.9711     4.3818  H     1 RES1    0.0000
    30  H    -0.8043    -1.8861     3.0885  H     1 RES1    0.0000
    31  H     1.2152    -0.0224     3.1678  H     1 RES1    0.0000
    32  H     3.3517     0.0562     1.9285  H     1 RES1    0.0000
    33  H     3.3456     0.0849    -0.5473  H     1 RES1    0.0000
    34  H     1.1954     0.0127    -1.7761  H     1 RES1    0.0000
    35  H    -0.9345    -0.0246    -0.5380  H     1 RES1    0.0000
    36  H     0.1352     3.7272    -1.1287  H     1 RES1    0.0000
    37  H    -1.6854     5.3431    -0.6034  H     1 RES1    0.0000
    38  H    -2.5612     5.4725     1.7269  H     1 RES1    0.0000
    39  H    -1.5051     4.1511     3.5541  H     1 RES1    0.0000
    40  H     0.3555     2.5709     3.0016  H     1 RES1    0.0000
    41  H     1.1963     2.3822     0.6841  H     1 RES1    0.0000
@<TRIPOS>BOND
     1      1      2     ar
     2      1      6     ar
     3      1     35      1
     4      2      3     ar
     5      2      7      1
     6      3      4     ar
     7      3     31      1
     8      4      5     ar
     9      4     32      1
    10      5      6     ar
    11      5     33      1
    12      6     34      1
    13      7      8      1
    14      7     12      1
    15      8      9      1
    16      8     13      1
    17      9     10      2
    18      9     27      1
    19     10     11      1
    20     10     28      1
    21     11     12      1
    22     11     29      1
    23     12     30      1
    24     13     14      1
    25     13     15      1
    26     13     18      1
    27     13     19      1
    28     13     20      1
    29     13     21      1
    30     13     22      1
    31     13     23      1
    32     13     24      1
    33     14     15      1
    34     15     16      1
    35     15     24      1
    36     16     17      1
    37     16     25      1
    38     16     26      1
    39     18     19     ar
    40     18     23     ar
    41     18     38      1
    42     19     20     ar
    43     19     37      1
    44     20     21     ar
    45     20     36      1
    46     21     22     ar
    47     21     41      1
    48     22     23     ar
    49     22     40      1
    50     23     39      1
@<TRIPOS>SUBSTRUCTURE
      1 RES1       1

@<TRIPOS>MOLECULE
Ru_2_a_cf3
    41     49      1
 SMALL
 NO_CHARGES
 ****
 ****
@<TRIPOS>ATOM
     1  C     0.0000     0.0000     0.0000  C.ar  1 RES1    0.0000
     2  C     0.0000     0.0000     1.4016  C.ar  1 RES1    0.0000
     3  C     1.2444     0.0000     2.1016  C.ar  1 RES1    0.0000
     4  C     2.4648    -0.0512     1.3878  C.ar  1 RES1    0.0000
     5  C     2.4561    -0.0983    -0.0367  C.ar  1 RES1    0.0000
     6  C     1.2347    -0.0522    -0.7209  C.ar  1 RES1    0.0000
     7 RU     1.2925     1.6423     0.7056 RU     1 RES1    0.0000
     8  O     2.9703     2.8131     0.8192  O.3   1 RES1    0.0000
     9  C     3.0335     4.1000     0.7085  C.2   1 RES1    0.0000
    10  C     4.3719     4.6386     1.2903  C.3   1 RES1    0.0000
    11  F     4.5511     5.9237     1.0134  F     1 RES1    0.0000
    12  N     0.4646     3.0954     2.0050  N.pl3 1 RES1    0.0000
    13  C    -0.6866     3.6548     1.5734  C.2   1 RES1    0.0000
    14  C    -1.3689     4.5776     2.3518  C.2   1 RES1    0.0000
    15  C    -0.8289     4.9571     3.5736  C.2   1 RES1    0.0000
    16  C     0.3812     4.4089     3.9832  C.2   1 RES1    0.0000
    17  C     1.0015     3.4754     3.1705  C.2   1 RES1    0.0000
    18  C    -1.0906     3.2234     0.2248  C.ar  1 RES1    0.0000
    19  C    -0.0787     3.1356    -0.7570  C.ar  1 RES1    0.0000
    20  C    -0.3884     2.6415    -2.0281  C.ar  1 RES1    0.0000
    21  C    -1.6797     2.2263    -2.3181  C.ar  1 RES1    0.0000
    22  C    -2.6769     2.3287    -1.3459  C.ar  1 RES1    0.0000
    23  C    -2.3886     2.8275    -0.0793  C.ar  1 RES1    0.0000
    24  O     2.1933     4.8659     0.2858  O.2   1 RES1    0.0000
    25  F     5.4277     3.9494     0.8412  F     1 RES1    0.0000
    26  F     4.3252     4.4979     2.6385  F     1 RES1    0.0000
    27  H     1.9508     3.0285     3.4267  H     1 RES1    0.0000
    28  H     0.8455     4.6989     4.9139  H     1 RES1    0.0000
    29  H    -1.3347     5.6877     4.1891  H     1 RES1    0.0000
    30  H    -2.2856     5.0121     1.9813  H     1 RES1    0.0000
    31  H    -3.1627     2.8851     0.6738  H     1 RES1    0.0000
    32  H    -3.6858     2.0163    -1.5788  H     1 RES1    0.0000
    33  H    -1.9238     1.8493    -3.3014  H     1 RES1    0.0000
    34  H     0.3794     2.6151    -2.7892  H     1 RES1    0.0000
    35  H     0.8538     3.6855    -0.5947  H     1 RES1    0.0000
    36  H     1.2251     0.0317    -1.7963  H     1 RES1    0.0000
    37  H     3.3861    -0.0410    -0.5805  H     1 RES1    0.0000
    38  H     3.4019     0.0393     1.9154  H     1 RES1    0.0000
    39  H     1.2586     0.1077     3.1759  H     1 RES1    0.0000
    40  H    -0.9261     0.1125     1.9435  H     1 RES1    0.0000
    41  H    -0.9248     0.1365    -0.5388  H     1 RES1    0.0000
@<TRIPOS>BOND
     1      1      2     ar
     2      1      6     ar
     3      1      7      1
     4      1     41      1
     5      2      3     ar
     6      2      7      1
     7      2     40      1
     8      3      4     ar
     9      3      7      1
    10      3     39      1
    11      4      5     ar
    12      4      7      1
    13      4     38      1
    14      5      6     ar
    15      5      7      1
    16      5     37      1
    17      6      7      1
    18      6     36      1
    19      7      8      1
    20      7     12      1
    21      7     19      1
    22      8      9      1
    23      9     10      1
    24      9     24      2
    25     10     11      1
    26     10     25      1
    27     10     26      1
    28     12     13      1
    29     12     17      1
    30     13     14      1
    31     13     18      1
    32     14     15      1
    33     14     30      1
    34     15     16      1
    35     15     29      1
    36     16     17      2
    37     16     28      1
    38     17     27      1
    39     18     19     ar
    40     18     23     ar
    41     19     20     ar
    42     19     35      1
    43     20     21     ar
    44     20     34      1
    45     21     22     ar
    46     21     33      1
    47     22     23     ar
    48     22     32      1
    49     23     31      1
@<TRIPOS>SUBSTRUCTURE
      1 RES1       1

@<TRIPOS>MOLECULE
Ru_TS_2a3a_cf3
    41     49      1
 SMALL
 NO_CHARGES
 ****
 ****
@<TRIPOS>ATOM
     1  C     0.0000     0.0000     0.0000  C.ar  1 RES1    0.0000
     2  C     0.0000     0.0000     1.3908  C.ar  1 RES1    0.0000
     3  C     1.2179     0.0000     2.1208  C.ar  1 RES1    0.0000
     4  C     2.4183     0.0167     1.3958  C.ar  1 RES1    0.0000
     5  C     2.4173     0.0158     0.0070  C.ar  1 RES1    0.0000
     6  C     1.2087     0.0020    -0.6880  C.ar  1 RES1    0.0000
     7  C    -1.2169    -0.0052     2.1996  C.2   1 RES1    0.0000
     8  N    -1.0329    -0.3910     3.4884  N.pl3 1 RES1    0.0000
     9  C    -2.0564    -0.3462     4.3534  C.2   1 RES1    0.0000
    10  C    -3.3253     0.0494     3.9715  C.2   1 RES1    0.0000
    11  C    -3.5388     0.4151     2.6460  C.2   1 RES1    0.0000
    12  C    -2.4757     0.3931     1.7582  C.2   1 RES1    0.0000
    13 RU     0.8959    -1.0389     4.0327 RU     1 RES1    0.0000
    14  O     0.8467     0.6389     5.3003  O.3   1 RES1    0.0000
    15  C     0.9647     1.8067     4.8525  C.2   1 RES1    0.0000
    16  O     1.1553     2.1245     3.6604  O.3   1 RES1    0.0000
    17  C     1.7279    -2.8308     3.0582  C.ar  1 RES1    0.0000
    18  C     0.4987    -3.1657     3.6468  C.ar  1 RES1    0.0000
    19  C     0.2838    -2.9272     5.0416  C.ar  1 RES1    0.0000
    20  C     1.2968    -2.3460     5.8141  C.ar  1 RES1    0.0000
    21  C     2.5376    -1.9802     5.2076  C.ar  1 RES1    0.0000
    22  C     2.7571    -2.2300     3.8462  C.ar  1 RES1    0.0000
    23  C     0.8161     2.9338     5.9078  C.3   1 RES1    0.0000
    24  F     1.1571     4.1179     5.4168  F     1 RES1    0.0000
    25  F     1.5736     2.6700     6.9766  F     1 RES1    0.0000
    26  F    -0.4704     2.9778     6.2952  F     1 RES1    0.0000
    27  H    -1.8294    -0.6313     5.3697  H     1 RES1    0.0000
    28  H    -4.1216     0.0719     4.7003  H     1 RES1    0.0000
    29  H    -4.5187     0.7296     2.3151  H     1 RES1    0.0000
    30  H    -2.6027     0.7058     0.7329  H     1 RES1    0.0000
    31  H    -0.9314    -0.0180    -0.5492  H     1 RES1    0.0000
    32  H     1.2093    -0.0008    -1.7691  H     1 RES1    0.0000
    33  H     3.3516     0.0382    -0.5371  H     1 RES1    0.0000
    34  H     3.3587     0.0682     1.9286  H     1 RES1    0.0000
    35  H     1.2274     1.0021     2.9980  H     1 RES1    0.0000
    36  H     3.6714    -1.9030     3.3773  H     1 RES1    0.0000
    37  H     3.2776    -1.4478     5.7846  H     1 RES1    0.0000
    38  H     1.1077    -2.0805     6.8428  H     1 RES1    0.0000
    39  H    -0.6797    -3.1353     5.4815  H     1 RES1    0.0000
    40  H    -0.3028    -3.5503     3.0352  H     1 RES1    0.0000
    41  H     1.8656    -2.9469     1.9950  H     1 RES1    0.0000
@<TRIPOS>BOND
     1      1      2     ar
     2      1      6     ar
     3      1     31      1
     4      2      3     ar
     5      2      7      1
     6      3      4     ar
     7      3     13      1
     8      4      5     ar
     9      4     34      1
    10      5      6     ar
    11      5     33      1
    12      6     32      1
    13      7      8      1
    14      7     12      1
    15      8      9      1
    16      8     13      1
    17      9     10      2
    18      9     27      1
    19     10     11      1
    20     10     28      1
    21     11     12      1
    22     11     29      1
    23     12     30      1
    24     13     14      1
    25     13     17      1
    26     13     18      1
    27     13     19      1
    28     13     20      1
    29     13     21      1
    30     13     22      1
    31     14     15      1
    32     15     16      1
    33     15     23      1
    34     16     35      1
    35     17     18     ar
    36     17     22     ar
    37     17     41      1
    38     18     19     ar
    39     18     40      1
    40     19     20     ar
    41     19     39      1
    42     20     21     ar
    43     20     38      1
    44     21     22     ar
    45     21     37      1
    46     22     36      1
    47     23     24      1
    48     23     25      1
    49     23     26      1
@<TRIPOS>SUBSTRUCTURE
      1 RES1       1

@<TRIPOS>MOLECULE
Ru_3_a_cf3
    41     49      1
 SMALL
 NO_CHARGES
 ****
 ****
@<TRIPOS>ATOM
     1  C     0.0000     0.0000     0.0000  C.ar  1 RES1    0.0000
     2  C     0.0000     0.0000     1.3959  C.ar  1 RES1    0.0000
     3  C     1.2132     0.0000     2.1279  C.ar  1 RES1    0.0000
     4  C     2.4066     0.0250     1.3978  C.ar  1 RES1    0.0000
     5  C     2.4026     0.0309     0.0016  C.ar  1 RES1    0.0000
     6  C     1.2004     0.0124    -0.6970  C.ar  1 RES1    0.0000
     7  C    -1.2139     0.0314     2.2032  C.2   1 RES1    0.0000
     8  N    -0.9872     0.0146     3.5426  N.pl3 1 RES1    0.0000
     9  C    -2.0206     0.0895     4.3961  C.2   1 RES1    0.0000
    10  C    -3.3321     0.1588     3.9677  C.2   1 RES1    0.0000
    11  C    -3.5829     0.1588     2.5983  C.2   1 RES1    0.0000
    12  C    -2.5187     0.1010     1.7158  C.2   1 RES1    0.0000
    13 RU     1.0161    -0.0740     4.1813 RU     1 RES1    0.0000
    14  O     0.8223     2.0734     4.3126  O.3   1 RES1    0.0000
    15  C     0.9768     2.9956     3.5262  C.2   1 RES1    0.0000
    16  O     1.3622     2.9240     2.2902  O.3   1 RES1    0.0000
    17  C     2.9992    -1.0006     4.5308  C.ar  1 RES1    0.0000
    18  C     2.0262    -1.9966     4.2234  C.3   1 RES1    0.0000
    19  C     0.8515    -2.0841     4.9993  C.ar  1 RES1    0.0000
    20  C     0.6668    -1.2397     6.1415  C.ar  1 RES1    0.0000
    21  C     1.6054    -0.2551     6.4258  C.3   1 RES1    0.0000
    22  C     2.7552    -0.1069     5.5838  C.ar  1 RES1    0.0000
    23  C     0.6914     4.4524     3.9749  C.3   1 RES1    0.0000
    24  F     1.7581     5.2172     3.7423  F     1 RES1    0.0000
    25  F     0.3997     4.4889     5.2703  F     1 RES1    0.0000
    26  F    -0.3480     4.9228     3.2780  F     1 RES1    0.0000
    27  H    -1.7666     0.0956     5.4449  H     1 RES1    0.0000
    28  H    -4.1316     0.2130     4.6912  H     1 RES1    0.0000
    29  H    -4.5965     0.2106     2.2261  H     1 RES1    0.0000
    30  H    -2.6889     0.1150     0.6504  H     1 RES1    0.0000
    31  H    -0.9318    -0.0052    -0.5486  H     1 RES1    0.0000
    32  H     1.1985     0.0140    -1.7776  H     1 RES1    0.0000
    33  H     3.3407     0.0502    -0.5367  H     1 RES1    0.0000
    34  H     3.3562     0.0476     1.9152  H     1 RES1    0.0000
    35  H     1.5034     1.9801     2.0255  H     1 RES1    0.0000
    36  H     3.4370     0.7119     5.7565  H     1 RES1    0.0000
    37  H     1.4329     0.4505     7.2239  H     1 RES1    0.0000
    38  H    -0.2339    -1.3218     6.7307  H     1 RES1    0.0000
    39  H     0.0840    -2.7909     4.7233  H     1 RES1    0.0000
    40  H     2.1542    -2.6332     3.3624  H     1 RES1    0.0000
    41  H     3.8720    -0.8829     3.9091  H     1 RES1    0.0000
@<TRIPOS>BOND
     1      1      2     ar
     2      1      6     ar
     3      1     31      1
     4      2      3     ar
     5      2      7      1
     6      3      4     ar
     7      3     13      1
     8      4      5     ar
     9      4     34      1
    10      5      6     ar
    11      5     33      1
    12      6     32      1
    13      7      8      1
    14      7     12      1
    15      8      9      1
    16      8     13      1
    17      9     10      2
    18      9     27      1
    19     10     11      1
    20     10     28      1
    21     11     12      1
    22     11     29      1
    23     12     30      1
    24     13     14      1
    25     13     17      1
    26     13     18      1
    27     13     19      1
    28     13     20      1
    29     13     21      1
    30     13     22      1
    31     14     15      1
    32     15     16      1
    33     15     23      1
    34     16     35      1
    35     17     18      1
    36     17     22     ar
    37     17     41      1
    38     18     19      1
    39     18     40      1
    40     19     20     ar
    41     19     39      1
    42     20     21      1
    43     20     38      1
    44     21     22      1
    45     21     37      1
    46     22     36      1
    47     23     24      1
    48     23     25      1
    49     23     26      1
@<TRIPOS>SUBSTRUCTURE
      1 RES1       1

@<TRIPOS>MOLECULE
Ru_3_b_cf3
    41     49      1
 SMALL
 NO_CHARGES
 ****
 ****
@<TRIPOS>ATOM
     1  C     0.0000     0.0000     0.0000  C.ar  1 RES1    0.0000
     2  C     0.0000     0.0000     1.3985  C.ar  1 RES1    0.0000
     3  C     1.2093     0.0000     2.1256  C.ar  1 RES1    0.0000
     4  C     2.4024     0.0018     1.4059  C.ar  1 RES1    0.0000
     5  C     2.4010     0.0066     0.0130  C.ar  1 RES1    0.0000
     6  C     1.2004     0.0049    -0.6923  C.ar  1 RES1    0.0000
     7  C    -1.2134     0.0014     2.2026  C.2   1 RES1    0.0000
     8  N    -0.9920     0.0286     3.5433  N.pl3 1 RES1    0.0000
     9  C    -2.0310     0.0088     4.3927  C.2   1 RES1    0.0000
    10  C    -3.3429    -0.0208     3.9619  C.2   1 RES1    0.0000
    11  C    -3.5883    -0.0391     2.5906  C.2   1 RES1    0.0000
    12  C    -2.5205    -0.0327     1.7122  C.2   1 RES1    0.0000
    13 RU     1.0203    -0.0064     4.1759 RU     1 RES1    0.0000
    14  O     0.6810    -2.1694     3.9472  O.3   1 RES1    0.0000
    15  C     1.2018    -3.1414     3.4425  C.2   1 RES1    0.0000
    16  C     2.6710    -3.2049     2.9432  C.3   1 RES1    0.0000
    17  F     3.3708    -2.1818     3.4412  F     1 RES1    0.0000
    18  C     3.0741     0.6918     4.6264  C.ar  1 RES1    0.0000
    19  C     2.2240     1.7826     4.2899  C.3   1 RES1    0.0000
    20  C     1.0283     1.9904     5.0145  C.3   1 RES1    0.0000
    21  C     0.7088     1.1605     6.1372  C.3   1 RES1    0.0000
    22  C     1.5259     0.0821     6.4570  C.ar  1 RES1    0.0000
    23  C     2.6800    -0.1820     5.6523  C.ar  1 RES1    0.0000
    24  O     0.5940    -4.2861     3.2407  O.3   1 RES1    0.0000
    25  F     3.2427    -4.3401     3.3375  F     1 RES1    0.0000
    26  F     2.6851    -3.1402     1.6137  F     1 RES1    0.0000
    27  H     3.3511    -0.0141     1.9235  H     1 RES1    0.0000
    28  H     3.3408     0.0105    -0.5231  H     1 RES1    0.0000
    29  H     1.2032     0.0090    -1.7731  H     1 RES1    0.0000
    30  H    -0.9315     0.0012    -0.5496  H     1 RES1    0.0000
    31  H    -2.6864    -0.0541     0.6463  H     1 RES1    0.0000
    32  H    -4.6020    -0.0604     2.2153  H     1 RES1    0.0000
    33  H    -4.1466    -0.0274     4.6827  H     1 RES1    0.0000
    34  H    -1.7827     0.0164     5.4431  H     1 RES1    0.0000
    35  H     2.4500     2.4029     3.4372  H     1 RES1    0.0000
    36  H     3.9521     0.4793     4.0392  H     1 RES1    0.0000
    37  H     3.2577    -1.0755     5.8316  H     1 RES1    0.0000
    38  H     1.2544    -0.5964     7.2508  H     1 RES1    0.0000
    39  H    -0.2066     1.3316     6.6835  H     1 RES1    0.0000
    40  H     0.3527     2.7770     4.7164  H     1 RES1    0.0000
    41  H    -0.3337    -4.2334     3.5241  H     1 RES1    0.0000
@<TRIPOS>BOND
     1      1      2     ar
     2      1      6     ar
     3      1     30      1
     4      2      3     ar
     5      2      7      1
     6      3      4     ar
     7      3     13      1
     8      4      5     ar
     9      4     27      1
    10      5      6     ar
    11      5     28      1
    12      6     29      1
    13      7      8      1
    14      7     12      1
    15      8      9      1
    16      8     13      1
    17      9     10      2
    18      9     34      1
    19     10     11      1
    20     10     33      1
    21     11     12      1
    22     11     32      1
    23     12     31      1
    24     13     14      1
    25     13     18      1
    26     13     19      1
    27     13     20      1
    28     13     21      1
    29     13     22      1
    30     13     23      1
    31     14     15      1
    32     15     16      1
    33     15     24      1
    34     16     17      1
    35     16     25      1
    36     16     26      1
    37     18     19      1
    38     18     23     ar
    39     18     36      1
    40     19     20      1
    41     19     35      1
    42     20     21      1
    43     20     40      1
    44     21     22      1
    45     21     39      1
    46     22     23     ar
    47     22     38      1
    48     23     37      1
    49     24     41      1
@<TRIPOS>SUBSTRUCTURE
      1 RES1       1

@<TRIPOS>MOLECULE
Ru_4_a_cf3
    33     41      1
 SMALL
 NO_CHARGES
 ****
 ****
@<TRIPOS>ATOM
     1  C     0.0000     0.0000     0.0000  C.ar  1 RES1    0.0000
     2  C     0.0000     0.0000     1.4162  C.ar  1 RES1    0.0000
     3  C     1.1955     0.0000     2.1303  C.ar  1 RES1    0.0000
     4  C     2.4087    -0.0067     1.4505  C.ar  1 RES1    0.0000
     5  C     2.4278    -0.0117     0.0595  C.ar  1 RES1    0.0000
     6  C     1.2328    -0.0150    -0.6569  C.ar  1 RES1    0.0000
     7  C    -1.3176     0.0121     2.0499  C.2   1 RES1    0.0000
     8  N    -2.3553     0.0400     1.1692  N.pl3 1 RES1    0.0000
     9  C    -3.6177     0.0703     1.6242  C.2   1 RES1    0.0000
    10  C    -3.9212     0.0650     2.9726  C.2   1 RES1    0.0000
    11  C    -2.8709     0.0298     3.8843  C.2   1 RES1    0.0000
    12  C    -1.5654     0.0063     3.4191  C.2   1 RES1    0.0000
    13 RU    -1.8285     0.1654    -0.8707 RU     1 RES1    0.0000
    14  C    -2.1815     0.9264    -2.9138  C.ar  1 RES1    0.0000
    15  C    -1.2411    -0.1202    -2.9837  C.ar  1 RES1    0.0000
    16  C    -1.5458    -1.3514    -2.3556  C.3   1 RES1    0.0000
    17  C    -2.8169    -1.5283    -1.7333  C.3   1 RES1    0.0000
    18  C    -3.8180    -0.5154    -1.8273  C.3   1 RES1    0.0000
    19  C    -3.4969     0.7136    -2.3938  C.3   1 RES1    0.0000
    20  H     1.2731    -0.0175    -1.7376  H     1 RES1    0.0000
    21  H     3.3723    -0.0169    -0.4675  H     1 RES1    0.0000
    22  H     3.3362    -0.0095     2.0056  H     1 RES1    0.0000
    23  H     1.1936     0.0076     3.2116  H     1 RES1    0.0000
    24  H    -0.7376    -0.0153     4.1108  H     1 RES1    0.0000
    25  H    -3.0686     0.0218     4.9473  H     1 RES1    0.0000
    26  H    -4.9517     0.0852     3.2934  H     1 RES1    0.0000
    27  H    -4.3904     0.1000     0.8713  H     1 RES1    0.0000
    28  H    -0.8001    -2.1278    -2.2835  H     1 RES1    0.0000
    29  H    -0.2613     0.0574    -3.3963  H     1 RES1    0.0000
    30  H    -1.9057     1.9102    -3.2636  H     1 RES1    0.0000
    31  H    -4.2021     1.5302    -2.3717  H     1 RES1    0.0000
    32  H    -4.7794    -0.6687    -1.3611  H     1 RES1    0.0000
    33  H    -3.0235    -2.4428    -1.1986  H     1 RES1    0.0000
@<TRIPOS>BOND
     1      1      2     ar
     2      1      6     ar
     3      1     13      1
     4      2      3     ar
     5      2      7      1
     6      3      4     ar
     7      3     23      1
     8      4      5     ar
     9      4     22      1
    10      5      6     ar
    11      5     21      1
    12      6     20      1
    13      7      8      1
    14      7     12      1
    15      8      9      1
    16      8     13      1
    17      9     10      2
    18      9     27      1
    19     10     11      1
    20     10     26      1
    21     11     12      1
    22     11     25      1
    23     12     24      1
    24     13     14      1
    25     13     15      1
    26     13     16      1
    27     13     17      1
    28     13     18      1
    29     13     19      1
    30     14     15     ar
    31     14     19      1
    32     14     30      1
    33     15     16      1
    34     15     29      1
    35     16     17      1
    36     16     28      1
    37     17     18      1
    38     17     33      1
    39     18     19      1
    40     18     32      1
    41     19     31      1
@<TRIPOS>SUBSTRUCTURE
      1 RES1       1

@<TRIPOS>MOLECULE
Cu_1_a_cf3
    50     55      1
 SMALL
 NO_CHARGES
 ****
 ****
@<TRIPOS>ATOM
     1  C     0.0000     0.0000     0.0000  C.ar  1 RES1    0.0000
     2  C     0.0000     0.0000     1.4007  C.ar  1 RES1    0.0000
     3  C     1.2161     0.0000     2.0853  C.ar  1 RES1    0.0000
     4  C     2.4136     0.0349     1.3819  C.ar  1 RES1    0.0000
     5  C     2.4082     0.0644    -0.0100  C.ar  1 RES1    0.0000
     6  C     1.1999     0.0384    -0.7005  C.ar  1 RES1    0.0000
     7  C    -1.2739     0.0370     2.1444  C.2   1 RES1    0.0000
     8  N    -2.1970     0.9429     1.7532  N.pl3 1 RES1    0.0000
     9  C    -3.3833     1.0068     2.3761  C.2   1 RES1    0.0000
    10  C    -3.7052     0.1724     3.4301  C.2   1 RES1    0.0000
    11  C    -2.7596    -0.7522     3.8581  C.2   1 RES1    0.0000
    12  C    -1.5346    -0.8180     3.2112  C.2   1 RES1    0.0000
    13 CU    -1.7495     2.2613     0.3340 CU     1 RES1    0.0000
    14  O    -2.9531     1.5740    -1.1317  O.3   1 RES1    0.0000
    15  C    -2.4200     2.4327    -1.8826  C.3   1 RES1    0.0000
    16  C    -2.7918     2.4837    -3.3790  C.3   1 RES1    0.0000
    17  F    -2.6674     3.7193    -3.8593  F     1 RES1    0.0000
    18  N    -0.4817     3.3422     1.4175  N.pl3 1 RES1    0.0000
    19  C    -0.9348     4.1081     2.4340  C.2   1 RES1    0.0000
    20  C    -0.0406     4.7783     3.2639  C.2   1 RES1    0.0000
    21  C     1.3221     4.6746     3.0278  C.2   1 RES1    0.0000
    22  C     1.7702     3.8981     1.9654  C.2   1 RES1    0.0000
    23  C     0.8358     3.2428     1.1857  C.2   1 RES1    0.0000
    24  C    -2.3957     4.1997     2.6184  C.ar  1 RES1    0.0000
    25  C    -3.2330     4.4385     1.5215  C.ar  1 RES1    0.0000
    26  C    -4.6132     4.4584     1.6856  C.ar  1 RES1    0.0000
    27  C    -5.1678     4.2515     2.9455  C.ar  1 RES1    0.0000
    28  C    -4.3381     4.0404     4.0433  C.ar  1 RES1    0.0000
    29  C    -2.9584     4.0171     3.8823  C.ar  1 RES1    0.0000
    30  O    -1.5450     3.2162    -1.4281  O.3   1 RES1    0.0000
    31  F    -1.9502     1.6736    -4.0435  F     1 RES1    0.0000
    32  F    -4.0390     2.0624    -3.5766  F     1 RES1    0.0000
    33  H     1.1304     2.6047     0.3648  H     1 RES1    0.0000
    34  H     2.8215     3.7936     1.7435  H     1 RES1    0.0000
    35  H     2.0253     5.2016     3.6580  H     1 RES1    0.0000
    36  H    -0.4262     5.3931     4.0634  H     1 RES1    0.0000
    37  H    -2.3154     3.8308     4.7319  H     1 RES1    0.0000
    38  H    -4.7664     3.8903     5.0247  H     1 RES1    0.0000
    39  H    -6.2411     4.2713     3.0734  H     1 RES1    0.0000
    40  H    -5.2521     4.6554     0.8361  H     1 RES1    0.0000
    41  H    -2.8033     4.6620     0.5526  H     1 RES1    0.0000
    42  H    -0.9351    -0.0828    -0.5402  H     1 RES1    0.0000
    43  H     1.1903     0.0280    -1.7815  H     1 RES1    0.0000
    44  H     3.3418     0.0903    -0.5547  H     1 RES1    0.0000
    45  H     3.3516     0.0429     1.9198  H     1 RES1    0.0000
    46  H     1.2211    -0.0003     3.1669  H     1 RES1    0.0000
    47  H    -4.0694     1.7629     2.0220  H     1 RES1    0.0000
    48  H    -4.6722     0.2545     3.9030  H     1 RES1    0.0000
    49  H    -2.9778    -1.4209     4.6793  H     1 RES1    0.0000
    50  H    -0.7861    -1.5406     3.5004  H     1 RES1    0.0000
@<TRIPOS>BOND
     1      1      2     ar
     2      1      6     ar
     3      1     42      1
     4      2      3     ar
     5      2      7      1
     6      3      4     ar
     7      3     46      1
     8      4      5     ar
     9      4     45      1
    10      5      6     ar
    11      5     44      1
    12      6     43      1
    13      7      8      1
    14      7     12      1
    15      8      9      1
    16      8     13      1
    17      9     10      2
    18      9     47      1
    19     10     11      1
    20     10     48      1
    21     11     12      1
    22     11     49      1
    23     12     50      1
    24     13     14      1
    25     13     15      1
    26     13     18      1
    27     13     30      1
    28     14     15      1
    29     15     16      1
    30     15     30      1
    31     16     17      1
    32     16     31      1
    33     16     32      1
    34     18     19      1
    35     18     23      1
    36     19     20      1
    37     19     24      1
    38     20     21      1
    39     20     36      1
    40     21     22      1
    41     21     35      1
    42     22     23      2
    43     22     34      1
    44     23     33      1
    45     24     25     ar
    46     24     29     ar
    47     25     26     ar
    48     25     41      1
    49     26     27     ar
    50     26     40      1
    51     27     28     ar
    52     27     39      1
    53     28     29     ar
    54     28     38      1
    55     29     37      1
@<TRIPOS>SUBSTRUCTURE
      1 RES1       1

@<TRIPOS>MOLECULE
Cu_1_b_cf3
    50     53      1
 SMALL
 NO_CHARGES
 ****
 ****
@<TRIPOS>ATOM
     1  C     0.0000     0.0000     0.0000  C.ar  1 RES1    0.0000
     2  C     0.0000     0.0000     1.4041  C.ar  1 RES1    0.0000
     3  C     1.2168     0.0000     2.0867  C.ar  1 RES1    0.0000
     4  C     2.4105     0.0184     1.3806  C.ar  1 RES1    0.0000
     5  C     2.4059     0.0467    -0.0120  C.ar  1 RES1    0.0000
     6  C     1.2003     0.0356    -0.7023  C.ar  1 RES1    0.0000
     7  C    -1.2793    -0.0018     2.1354  C.2   1 RES1    0.0000
     8  N    -2.2414     0.8319     1.6781  N.3   1 RES1    0.0000
     9  C    -3.4569     0.8374     2.2476  C.2   1 RES1    0.0000
    10  C    -3.7586     0.0294     3.3282  C.2   1 RES1    0.0000
    11  C    -2.7688    -0.8058     3.8339  C.2   1 RES1    0.0000
    12  C    -1.5201    -0.8243     3.2294  C.2   1 RES1    0.0000
    13 CU    -1.7415     2.1160     0.2972 CU     1 RES1    0.0000
    14  O    -3.4477     2.3070    -0.5096  O.3   1 RES1    0.0000
    15  C    -4.2545     3.3281    -0.5724  C.2   1 RES1    0.0000
    16  O    -5.1661     3.4628    -1.3431  O.2   1 RES1    0.0000
    17  N    -0.7575     3.2875    -0.9047  N.pl3 1 RES1    0.0000
    18  C     0.3839     3.8681    -0.4705  C.2   1 RES1    0.0000
    19  C     1.1675     4.6134    -1.3454  C.2   1 RES1    0.0000
    20  C     0.7605     4.7759    -2.6610  C.2   1 RES1    0.0000
    21  C    -0.4297     4.1933    -3.0833  C.2   1 RES1    0.0000
    22  C    -1.1636     3.4551    -2.1747  C.2   1 RES1    0.0000
    23  C     0.7379     3.6865     0.9484  C.ar  1 RES1    0.0000
    24  C     2.0525     3.4047     1.3231  C.ar  1 RES1    0.0000
    25  C     2.3716     3.2194     2.6604  C.ar  1 RES1    0.0000
    26  C     1.3835     3.3033     3.6379  C.ar  1 RES1    0.0000
    27  C     0.0742     3.5979     3.2765  C.ar  1 RES1    0.0000
    28  C    -0.2482     3.8029     1.9395  C.ar  1 RES1    0.0000
    29  C    -3.9593     4.4558     0.4655  C.3   1 RES1    0.0000
    30  F    -3.6790     3.9310     1.6962  F     1 RES1    0.0000
    31  F    -2.8488     5.1440     0.0942  F     1 RES1    0.0000
    32  F    -4.9540     5.3081     0.6023  F     1 RES1    0.0000
    33  H    -2.0956     2.9769    -2.4386  H     1 RES1    0.0000
    34  H    -0.7890     4.3072    -4.0949  H     1 RES1    0.0000
    35  H     1.3561     5.3637    -3.3458  H     1 RES1    0.0000
    36  H     2.0684     5.0797    -0.9761  H     1 RES1    0.0000
    37  H     2.8150     3.3076     0.5633  H     1 RES1    0.0000
    38  H     3.3922     2.9996     2.9416  H     1 RES1    0.0000
    39  H     1.6395     3.1609     4.6787  H     1 RES1    0.0000
    40  H    -0.6897     3.7083     4.0334  H     1 RES1    0.0000
    41  H    -1.2387     4.1555     1.6831  H     1 RES1    0.0000
    42  H    -0.9297    -0.1342    -0.5420  H     1 RES1    0.0000
    43  H     1.1904     0.0164    -1.7831  H     1 RES1    0.0000
    44  H     3.3405     0.0578    -0.5555  H     1 RES1    0.0000
    45  H     3.3491     0.0224     1.9168  H     1 RES1    0.0000
    46  H     1.2232     0.0112     3.1673  H     1 RES1    0.0000
    47  H    -4.1756     1.5145     1.8153  H     1 RES1    0.0000
    48  H    -4.7474     0.0611     3.7605  H     1 RES1    0.0000
    49  H    -2.9731    -1.4481     4.6795  H     1 RES1    0.0000
    50  H    -0.7398    -1.4870     3.5728  H     1 RES1    0.0000
@<TRIPOS>BOND
     1      1      2     ar
     2      1      6     ar
     3      1     42      1
     4      2      3     ar
     5      2      7      1
     6      3      4     ar
     7      3     46      1
     8      4      5     ar
     9      4     45      1
    10      5      6     ar
    11      5     44      1
    12      6     43      1
    13      7      8      1
    14      7     12      1
    15      8      9      1
    16      8     13      1
    17      9     10      2
    18      9     47      1
    19     10     11      1
    20     10     48      1
    21     11     12      1
    22     11     49      1
    23     12     50      1
    24     13     14      1
    25     13     17      1
    26     14     15      1
    27     15     16      2
    28     15     29      1
    29     17     18      1
    30     17     22      1
    31     18     19      1
    32     18     23      1
    33     19     20      1
    34     19     36      1
    35     20     21      1
    36     20     35      1
    37     21     22      2
    38     21     34      1
    39     22     33      1
    40     23     24     ar
    41     23     28     ar
    42     24     25     ar
    43     24     37      1
    44     25     26     ar
    45     25     38      1
    46     26     27     ar
    47     26     39      1
    48     27     28     ar
    49     27     40      1
    50     28     41      1
    51     29     30      1
    52     29     31      1
    53     29     32      1
@<TRIPOS>SUBSTRUCTURE
      1 RES1       1

@<TRIPOS>MOLECULE
Cu_TS_1a3b_cf3_D3
    50     54      1
 SMALL
 NO_CHARGES
 ****
 ****
@<TRIPOS>ATOM
     1  C     0.0000     0.0000     0.0000  C.2   1 RES1    0.0000
     2  C     0.0000     0.0000     1.3939  C.2   1 RES1    0.0000
     3  N     1.1599     0.0000     2.0820  N.pl3 1 RES1    0.0000
     4  C     2.3223    -0.0088     1.4275  C.2   1 RES1    0.0000
     5  C     2.3963    -0.0048     0.0438  C.2   1 RES1    0.0000
     6  C     1.2095     0.0010    -0.6786  C.2   1 RES1    0.0000
     7  C    -1.2282    -0.0414     2.2173  C.ar  1 RES1    0.0000
     8  C    -1.1393    -0.5866     3.5198  C.ar  1 RES1    0.0000
     9  C    -2.2867    -0.6283     4.3199  C.ar  1 RES1    0.0000
    10  C    -3.5042    -0.1505     3.8489  C.ar  1 RES1    0.0000
    11  C    -3.5773     0.3914     2.5686  C.ar  1 RES1    0.0000
    12  C    -2.4509     0.4432     1.7546  C.ar  1 RES1    0.0000
    13 CU     0.7698    -0.0437     4.2069 CU     1 RES1    0.0000
    14  O     1.5478    -1.7647     4.7370  O.3   1 RES1    0.0000
    15  C     1.0571    -2.8315     4.3160  C.2   1 RES1    0.0000
    16  O     0.0017    -2.9549     3.6404  O.3   1 RES1    0.0000
    17  N     0.4522     1.8732     4.7218  N.3   1 RES1    0.0000
    18  C     1.5416     2.6757     4.7078  C.2   1 RES1    0.0000
    19  C     1.4203     4.0477     4.9069  C.2   1 RES1    0.0000
    20  C     0.1689     4.5967     5.1362  C.2   1 RES1    0.0000
    21  C    -0.9408     3.7608     5.1609  C.2   1 RES1    0.0000
    22  C    -0.7570     2.4080     4.9458  C.2   1 RES1    0.0000
    23  C     2.8400     2.0186     4.4684  C.ar  1 RES1    0.0000
    24  C     3.1375     0.8122     5.1161  C.ar  1 RES1    0.0000
    25  C     4.3180     0.1308     4.8336  C.ar  1 RES1    0.0000
    26  C     5.2248     0.6662     3.9289  C.ar  1 RES1    0.0000
    27  C     4.9503     1.8833     3.3069  C.ar  1 RES1    0.0000
    28  C     3.7633     2.5532     3.5668  C.ar  1 RES1    0.0000
    29  C     1.8317    -4.1265     4.6831  C.3   1 RES1    0.0000
    30  F     1.7598    -4.3142     6.0069  F     1 RES1    0.0000
    31  F     3.1192    -3.9841     4.3405  F     1 RES1    0.0000
    32  F     1.3365    -5.1910     4.0657  F     1 RES1    0.0000
    33  H     3.2114    -0.0150     2.0421  H     1 RES1    0.0000
    34  H     3.3569    -0.0118    -0.4494  H     1 RES1    0.0000
    35  H     1.2250    -0.0072    -1.7596  H     1 RES1    0.0000
    36  H    -0.9315    -0.0305    -0.5445  H     1 RES1    0.0000
    37  H    -2.5305     0.8826     0.7697  H     1 RES1    0.0000
    38  H    -4.5181     0.7771     2.2003  H     1 RES1    0.0000
    39  H    -4.3894    -0.2051     4.4678  H     1 RES1    0.0000
    40  H    -2.2314    -1.0680     5.3079  H     1 RES1    0.0000
    41  H    -0.4973    -1.8433     3.5742  H     1 RES1    0.0000
    42  H    -1.5878     1.7202     4.9333  H     1 RES1    0.0000
    43  H    -1.9338     4.1451     5.3399  H     1 RES1    0.0000
    44  H     0.0614     5.6595     5.3026  H     1 RES1    0.0000
    45  H     2.3073     4.6635     4.9044  H     1 RES1    0.0000
    46  H     2.4985     0.4476     5.9122  H     1 RES1    0.0000
    47  H     4.5271    -0.8031     5.3349  H     1 RES1    0.0000
    48  H     6.1483     0.1462     3.7159  H     1 RES1    0.0000
    49  H     5.6588     2.3028     2.6062  H     1 RES1    0.0000
    50  H     3.5390     3.4763     3.0504  H     1 RES1    0.0000
@<TRIPOS>BOND
     1      1      2      1
     2      1      6      1
     3      1     36      1
     4      2      3      1
     5      2      7      1
     6      3      4      1
     7      3     13      1
     8      4      5      2
     9      4     33      1
    10      5      6      1
    11      5     34      1
    12      6     35      1
    13      7      8     ar
    14      7     12     ar
    15      8      9     ar
    16      8     13      1
    17      9     10     ar
    18      9     40      1
    19     10     11     ar
    20     10     39      1
    21     11     12     ar
    22     11     38      1
    23     12     37      1
    24     13     14      1
    25     13     17      1
    26     14     15      1
    27     15     16      1
    28     15     29      1
    29     16     41      1
    30     17     18      1
    31     17     22      1
    32     18     19      1
    33     18     23      1
    34     19     20      1
    35     19     45      1
    36     20     21      1
    37     20     44      1
    38     21     22      2
    39     21     43      1
    40     22     42      1
    41     23     24     ar
    42     23     28     ar
    43     24     25     ar
    44     24     46      1
    45     25     26     ar
    46     25     47      1
    47     26     27     ar
    48     26     48      1
    49     27     28     ar
    50     27     49      1
    51     28     50      1
    52     29     30      1
    53     29     31      1
    54     29     32      1
@<TRIPOS>SUBSTRUCTURE
      1 RES1       1

@<TRIPOS>MOLECULE
Cu_3_b_cf3
    50     54      1
 SMALL
 NO_CHARGES
 ****
 ****
@<TRIPOS>ATOM
     1  C     0.0000     0.0000     0.0000  C.ar  1 RES1    0.0000
     2  C     0.0000     0.0000     1.3976  C.ar  1 RES1    0.0000
     3  C     1.2163     0.0000     2.1040  C.ar  1 RES1    0.0000
     4  C     2.4099     0.0329     1.4009  C.ar  1 RES1    0.0000
     5  C     2.4074     0.0364     0.0040  C.ar  1 RES1    0.0000
     6  C     1.2035     0.0129    -0.6924  C.ar  1 RES1    0.0000
     7  C    -1.2296     0.0279     2.2000  C.2   1 RES1    0.0000
     8  N    -1.0369     0.0406     3.5408  N.pl3 1 RES1    0.0000
     9  C    -2.0760     0.1052     4.3804  C.2   1 RES1    0.0000
    10  C    -3.3831     0.1488     3.9322  C.2   1 RES1    0.0000
    11  C    -3.6057     0.1192     2.5576  C.2   1 RES1    0.0000
    12  C    -2.5282     0.0607     1.6903  C.2   1 RES1    0.0000
    13 CU     0.8734    -0.0800     4.0402 CU     1 RES1    0.0000
    14  O     0.1599    -1.5043     5.8929  O.3   1 RES1    0.0000
    15  C     0.0124    -2.6962     5.7774  C.2   1 RES1    0.0000
    16  C     0.2788    -3.4133     4.4245  C.3   1 RES1    0.0000
    17  F    -0.6320    -2.9924     3.5377  F     1 RES1    0.0000
    18  N     2.6290    -0.0339     4.9712  N.3   1 RES1    0.0000
    19  C     2.7661     0.6706     6.1167  C.2   1 RES1    0.0000
    20  C     3.9445     0.5989     6.8566  C.2   1 RES1    0.0000
    21  C     4.9901    -0.1921     6.4071  C.2   1 RES1    0.0000
    22  C     4.8404    -0.9026     5.2211  C.2   1 RES1    0.0000
    23  C     3.6442    -0.7964     4.5361  C.2   1 RES1    0.0000
    24  C     1.6257     1.5008     6.5504  C.ar  1 RES1    0.0000
    25  C     1.1900     1.4572     7.8767  C.ar  1 RES1    0.0000
    26  C     0.0902     2.2043     8.2770  C.ar  1 RES1    0.0000
    27  C    -0.5816     3.0078     7.3591  C.ar  1 RES1    0.0000
    28  C    -0.1411     3.0737     6.0415  C.ar  1 RES1    0.0000
    29  C     0.9603     2.3281     5.6381  C.ar  1 RES1    0.0000
    30  O    -0.3900    -3.5250     6.7175  O.3   1 RES1    0.0000
    31  F     1.4953    -3.0523     3.9835  F     1 RES1    0.0000
    32  F     0.2275    -4.7323     4.5131  F     1 RES1    0.0000
    33  H     3.3594     0.0660     1.9205  H     1 RES1    0.0000
    34  H     3.3440     0.0608    -0.5374  H     1 RES1    0.0000
    35  H     1.2024     0.0131    -1.7734  H     1 RES1    0.0000
    36  H    -0.9291    -0.0057    -0.5536  H     1 RES1    0.0000
    37  H    -2.6859     0.0451     0.6233  H     1 RES1    0.0000
    38  H    -4.6137     0.1464     2.1669  H     1 RES1    0.0000
    39  H    -4.1986     0.2046     4.6376  H     1 RES1    0.0000
    40  H    -1.8336     0.1219     5.4337  H     1 RES1    0.0000
    41  H     1.3348     2.4276     4.6271  H     1 RES1    0.0000
    42  H    -0.6393     3.7202     5.3326  H     1 RES1    0.0000
    43  H    -1.4348     3.5923     7.6747  H     1 RES1    0.0000
    44  H    -0.2445     2.1597     9.3043  H     1 RES1    0.0000
    45  H     1.7019     0.8205     8.5857  H     1 RES1    0.0000
    46  H     3.4650    -1.3376     3.6193  H     1 RES1    0.0000
    47  H     5.6294    -1.5295     4.8332  H     1 RES1    0.0000
    48  H     5.9127    -0.2469     6.9683  H     1 RES1    0.0000
    49  H     4.0326     1.1823     7.7609  H     1 RES1    0.0000
    50  H    -0.5584    -3.0334     7.5383  H     1 RES1    0.0000
@<TRIPOS>BOND
     1      1      2     ar
     2      1      6     ar
     3      1     36      1
     4      2      3     ar
     5      2      7      1
     6      3      4     ar
     7      3     13      1
     8      4      5     ar
     9      4     33      1
    10      5      6     ar
    11      5     34      1
    12      6     35      1
    13      7      8      1
    14      7     12      1
    15      8      9      1
    16      8     13      1
    17      9     10      2
    18      9     40      1
    19     10     11      1
    20     10     39      1
    21     11     12      1
    22     11     38      1
    23     12     37      1
    24     13     14      1
    25     13     18      1
    26     14     15      1
    27     15     16      1
    28     15     30      1
    29     16     17      1
    30     16     31      1
    31     16     32      1
    32     18     19      1
    33     18     23      1
    34     19     20      1
    35     19     24      1
    36     20     21      1
    37     20     49      1
    38     21     22      1
    39     21     48      1
    40     22     23      2
    41     22     47      1
    42     23     46      1
    43     24     25     ar
    44     24     29     ar
    45     25     26     ar
    46     25     45      1
    47     26     27     ar
    48     26     44      1
    49     27     28     ar
    50     27     43      1
    51     28     29     ar
    52     28     42      1
    53     29     41      1
    54     30     50      1
@<TRIPOS>SUBSTRUCTURE
      1 RES1       1

@<TRIPOS>MOLECULE
Cu_4_a_cf3
    42     46      1
 SMALL
 NO_CHARGES
 ****
 ****
@<TRIPOS>ATOM
     1  C     0.0000     0.0000     0.0000  C.ar  1 RES1    0.0000
     2  C     0.0000     0.0000     1.4060  C.ar  1 RES1    0.0000
     3  C     1.2140     0.0000     2.0974  C.ar  1 RES1    0.0000
     4  C     2.4122    -0.0102     1.3947  C.ar  1 RES1    0.0000
     5  C     2.4079    -0.0290     0.0043  C.ar  1 RES1    0.0000
     6  C     1.1968    -0.0250    -0.6938  C.ar  1 RES1    0.0000
     7  C    -1.3093    -0.0265     2.0713  C.2   1 RES1    0.0000
     8  N    -2.3743    -0.0588     1.2319  N.pl3 1 RES1    0.0000
     9  C    -3.6249    -0.1064     1.7088  C.2   1 RES1    0.0000
    10  C    -3.8903    -0.1169     3.0655  C.2   1 RES1    0.0000
    11  C    -2.8124    -0.0785     3.9461  C.2   1 RES1    0.0000
    12  C    -1.5198    -0.0352     3.4492  C.2   1 RES1    0.0000
    13 CU    -1.8565     0.0362    -0.6501 CU     1 RES1    0.0000
    14  N    -2.0654     0.4326    -2.5641  N.3   1 RES1    0.0000
    15  C    -3.2671     0.1753    -3.1319  C.2   1 RES1    0.0000
    16  C    -3.5457     0.5958    -4.4281  C.2   1 RES1    0.0000
    17  C    -2.5727     1.2700    -5.1511  C.2   1 RES1    0.0000
    18  C    -1.3371     1.5165    -4.5626  C.2   1 RES1    0.0000
    19  C    -1.1247     1.0866    -3.2661  C.2   1 RES1    0.0000
    20  C    -4.2535    -0.5503    -2.3059  C.ar  1 RES1    0.0000
    21  C    -3.8821    -1.7203    -1.6293  C.ar  1 RES1    0.0000
    22  C    -4.7975    -2.3821    -0.8190  C.ar  1 RES1    0.0000
    23  C    -6.0883    -1.8840    -0.6781  C.ar  1 RES1    0.0000
    24  C    -6.4671    -0.7286    -1.3579  C.ar  1 RES1    0.0000
    25  C    -5.5572    -0.0662    -2.1722  C.ar  1 RES1    0.0000
    26  H     1.2172    -0.0565    -1.7761  H     1 RES1    0.0000
    27  H     3.3430    -0.0497    -0.5396  H     1 RES1    0.0000
    28  H     3.3499    -0.0109     1.9324  H     1 RES1    0.0000
    29  H     1.2329     0.0025     3.1787  H     1 RES1    0.0000
    30  H    -0.6761    -0.0091     4.1209  H     1 RES1    0.0000
    31  H    -2.9804    -0.0846     5.0142  H     1 RES1    0.0000
    32  H    -4.9098    -0.1546     3.4183  H     1 RES1    0.0000
    33  H    -4.4166    -0.1474     0.9730  H     1 RES1    0.0000
    34  H    -2.8966    -2.1426    -1.7837  H     1 RES1    0.0000
    35  H    -4.5072    -3.2932    -0.3146  H     1 RES1    0.0000
    36  H    -6.8024    -2.4010    -0.0520  H     1 RES1    0.0000
    37  H    -7.4719    -0.3434    -1.2532  H     1 RES1    0.0000
    38  H    -5.8478     0.8378    -2.6902  H     1 RES1    0.0000
    39  H    -0.1959     1.2737    -2.7481  H     1 RES1    0.0000
    40  H    -0.5540     2.0396    -5.0908  H     1 RES1    0.0000
    41  H    -2.7730     1.5946    -6.1629  H     1 RES1    0.0000
    42  H    -4.5106     0.3728    -4.8584  H     1 RES1    0.0000
@<TRIPOS>BOND
     1      1      2     ar
     2      1      6     ar
     3      1     13      1
     4      2      3     ar
     5      2      7      1
     6      3      4     ar
     7      3     29      1
     8      4      5     ar
     9      4     28      1
    10      5      6     ar
    11      5     27      1
    12      6     26      1
    13      7      8      1
    14      7     12      1
    15      8      9      1
    16      8     13      1
    17      9     10      2
    18      9     33      1
    19     10     11      1
    20     10     32      1
    21     11     12      1
    22     11     31      1
    23     12     30      1
    24     13     14      1
    25     14     15      1
    26     14     19      1
    27     15     16      1
    28     15     20      1
    29     16     17      1
    30     16     42      1
    31     17     18      1
    32     17     41      1
    33     18     19      2
    34     18     40      1
    35     19     39      1
    36     20     21     ar
    37     20     25     ar
    38     21     22     ar
    39     21     34      1
    40     22     23     ar
    41     22     35      1
    42     23     24     ar
    43     23     36      1
    44     24     25     ar
    45     24     37      1
    46     25     38      1
@<TRIPOS>SUBSTRUCTURE
      1 RES1       1

@<TRIPOS>MOLECULE
Cu_5_a_cf3
    29     33      1
 SMALL
 NO_CHARGES
 ****
 ****
@<TRIPOS>ATOM
     1  N     0.0000     0.0000     0.0000  N.pl3 1 RES1    0.0000
     2  C     0.0000     0.0000     1.3534  C.2   1 RES1    0.0000
     3  C     1.1905     0.0000     2.0636  C.2   1 RES1    0.0000
     4  C     2.3884     0.0164     1.3585  C.2   1 RES1    0.0000
     5  C     2.3718     0.0230    -0.0332  C.2   1 RES1    0.0000
     6  C     1.1515     0.0081    -0.6865  C.2   1 RES1    0.0000
     7  C    -1.3538    -0.0424     1.9301  C.ar  1 RES1    0.0000
     8  C    -1.6952    -0.9243     2.9489  C.ar  1 RES1    0.0000
     9  C    -3.0272    -1.0557     3.3308  C.ar  1 RES1    0.0000
    10  C    -4.0318    -0.3238     2.6956  C.ar  1 RES1    0.0000
    11  C    -3.7039     0.5804     1.6973  C.ar  1 RES1    0.0000
    12  C    -2.3669     0.7319     1.3103  C.ar  1 RES1    0.0000
    13 CU    -1.7816    -0.1378    -0.7418 CU     1 RES1    0.0000
    14  O    -3.4663    -0.3636    -1.6715  O.3   1 RES1    0.0000
    15  C    -2.8164    -0.6666    -2.7158  C.3   1 RES1    0.0000
    16  C    -3.5721    -1.0718    -3.9999  C.3   1 RES1    0.0000
    17  F    -4.6767    -0.3424    -4.1333  F     1 RES1    0.0000
    18  O    -1.5582    -0.6685    -2.6746  O.3   1 RES1    0.0000
    19  F    -2.8013    -0.9080    -5.0692  F     1 RES1    0.0000
    20  F    -3.9080    -2.3635    -3.8919  F     1 RES1    0.0000
    21  H     1.0672    -0.0117    -1.7641  H     1 RES1    0.0000
    22  H     3.2866     0.0320    -0.6066  H     1 RES1    0.0000
    23  H     3.3294     0.0261     1.8908  H     1 RES1    0.0000
    24  H     1.1721     0.0030     3.1433  H     1 RES1    0.0000
    25  H    -0.9321    -1.5344     3.4119  H     1 RES1    0.0000
    26  H    -3.2877    -1.7512     4.1166  H     1 RES1    0.0000
    27  H    -5.0621    -0.4485     2.9966  H     1 RES1    0.0000
    28  H    -4.4677     1.1870     1.2319  H     1 RES1    0.0000
    29  H    -2.0899     1.6047     0.7201  H     1 RES1    0.0000
@<TRIPOS>BOND
     1      1      2      1
     2      1      6      1
     3      1     13      1
     4      2      3      1
     5      2      7      1
     6      3      4      1
     7      3     24      1
     8      4      5      1
     9      4     23      1
    10      5      6      2
    11      5     22      1
    12      6     21      1
    13      7      8     ar
    14      7     12     ar
    15      8      9     ar
    16      8     25      1
    17      9     10     ar
    18      9     26      1
    19     10     11     ar
    20     10     27      1
    21     11     12     ar
    22     11     28      1
    23     12     13      1
    24     12     29      1
    25     13     14      1
    26     13     15      1
    27     13     18      1
    28     14     15      1
    29     15     16      1
    30     15     18      1
    31     16     17      1
    32     16     19      1
    33     16     20      1
@<TRIPOS>SUBSTRUCTURE
      1 RES1       1

@<TRIPOS>MOLECULE
Pd_1_a_cf3
    50     55      1
 SMALL
 NO_CHARGES
 ****
 ****
@<TRIPOS>ATOM
     1  C     0.0000     0.0000     0.0000  C.ar  1 RES1    0.0000
     2  C     0.0000     0.0000     1.3954  C.ar  1 RES1    0.0000
     3  C     1.2175     0.0000     2.0828  C.ar  1 RES1    0.0000
     4  C     2.4156    -0.0172     1.3817  C.ar  1 RES1    0.0000
     5  C     2.4089    -0.0367    -0.0103  C.ar  1 RES1    0.0000
     6  C     1.2001    -0.0268    -0.6991  C.ar  1 RES1    0.0000
     7  C    -1.2755     0.0342     2.1333  C.2   1 RES1    0.0000
     8  N    -1.4780    -0.8303     3.1536  N.pl3 1 RES1    0.0000
     9  C    -2.6029    -0.7583     3.8869  C.2   1 RES1    0.0000
    10  C    -3.5986     0.1581     3.6204  C.2   1 RES1    0.0000
    11  C    -3.4294     1.0293     2.5512  C.2   1 RES1    0.0000
    12  C    -2.2611     0.9659     1.8112  C.2   1 RES1    0.0000
    13 PD    -0.2234    -2.3676     3.6215 PD     1 RES1    0.0000
    14  O     1.0386    -3.7212     4.5587  O.3   1 RES1    0.0000
    15  C     0.9120    -3.0487     5.6212  C.3   1 RES1    0.0000
    16  C     1.7039    -3.4418     6.8840  C.3   1 RES1    0.0000
    17  F     1.0601    -3.0516     7.9814  F     1 RES1    0.0000
    18  N    -0.2938    -3.0793     1.7123  N.pl3 1 RES1    0.0000
    19  C    -1.4366    -3.3550     1.0434  C.2   1 RES1    0.0000
    20  C    -1.3811    -3.7052    -0.3047  C.2   1 RES1    0.0000
    21  C    -0.1604    -3.8020    -0.9505  C.2   1 RES1    0.0000
    22  C     1.0033    -3.5537    -0.2333  C.2   1 RES1    0.0000
    23  C     0.8948    -3.1918     1.0933  C.2   1 RES1    0.0000
    24  C    -2.7253    -3.3115     1.7578  C.ar  1 RES1    0.0000
    25  C    -3.8084    -2.6298     1.2017  C.ar  1 RES1    0.0000
    26  C    -5.0263    -2.5900     1.8681  C.ar  1 RES1    0.0000
    27  C    -5.1769    -3.2455     3.0861  C.ar  1 RES1    0.0000
    28  C    -4.1056    -3.9437     3.6365  C.ar  1 RES1    0.0000
    29  C    -2.8840    -3.9761     2.9776  C.ar  1 RES1    0.0000
    30  O     0.1683    -2.0269     5.6300  O.3   1 RES1    0.0000
    31  F     1.8928    -4.7585     6.9275  F     1 RES1    0.0000
    32  F     2.8980    -2.8321     6.8398  F     1 RES1    0.0000
    33  H     1.7645    -2.9588     1.6875  H     1 RES1    0.0000
    34  H     1.9797    -3.6268    -0.6871  H     1 RES1    0.0000
    35  H    -0.1158    -4.0835    -1.9934  H     1 RES1    0.0000
    36  H    -2.3043    -3.9313    -0.8167  H     1 RES1    0.0000
    37  H    -3.6897    -2.1167     0.2569  H     1 RES1    0.0000
    38  H    -5.8581    -2.0517     1.4353  H     1 RES1    0.0000
    39  H    -6.1290    -3.2242     3.5982  H     1 RES1    0.0000
    40  H    -4.2262    -4.4758     4.5701  H     1 RES1    0.0000
    41  H    -2.0595    -4.5397     3.3927  H     1 RES1    0.0000
    42  H     1.2233     0.0422     3.1634  H     1 RES1    0.0000
    43  H     3.3529     0.0014     1.9204  H     1 RES1    0.0000
    44  H     3.3426    -0.0458    -0.5556  H     1 RES1    0.0000
    45  H     1.1918    -0.0362    -1.7802  H     1 RES1    0.0000
    46  H    -0.9399     0.0029    -0.5353  H     1 RES1    0.0000
    47  H    -2.6960    -1.4768     4.6862  H     1 RES1    0.0000
    48  H    -4.4856     0.1745     4.2348  H     1 RES1    0.0000
    49  H    -4.1900     1.7584     2.3085  H     1 RES1    0.0000
    50  H    -2.0746     1.6531     0.9997  H     1 RES1    0.0000
@<TRIPOS>BOND
     1      1      2     ar
     2      1      6     ar
     3      1     46      1
     4      2      3     ar
     5      2      7      1
     6      3      4     ar
     7      3     42      1
     8      4      5     ar
     9      4     43      1
    10      5      6     ar
    11      5     44      1
    12      6     45      1
    13      7      8      1
    14      7     12      1
    15      8      9      1
    16      8     13      1
    17      9     10      2
    18      9     47      1
    19     10     11      1
    20     10     48      1
    21     11     12      1
    22     11     49      1
    23     12     50      1
    24     13     14      1
    25     13     15      1
    26     13     18      1
    27     13     30      1
    28     14     15      1
    29     15     16      1
    30     15     30      1
    31     16     17      1
    32     16     31      1
    33     16     32      1
    34     18     19      1
    35     18     23      1
    36     19     20      1
    37     19     24      1
    38     20     21      1
    39     20     36      1
    40     21     22      1
    41     21     35      1
    42     22     23      2
    43     22     34      1
    44     23     33      1
    45     24     25     ar
    46     24     29     ar
    47     25     26     ar
    48     25     37      1
    49     26     27     ar
    50     26     38      1
    51     27     28     ar
    52     27     39      1
    53     28     29     ar
    54     28     40      1
    55     29     41      1
@<TRIPOS>SUBSTRUCTURE
      1 RES1       1

@<TRIPOS>MOLECULE
Pd_1_b_cf3
    50     55      1
 SMALL
 NO_CHARGES
 ****
 ****
@<TRIPOS>ATOM
     1  C     0.0000     0.0000     0.0000  C.2   1 RES1    0.0000
     2  C     0.0000     0.0000     1.3821  C.2   1 RES1    0.0000
     3  N     1.1476     0.0000     2.0864  N.3   1 RES1    0.0000
     4  C     2.3362     0.0056     1.4750  C.2   1 RES1    0.0000
     5  C     2.4046    -0.0225     0.0891  C.2   1 RES1    0.0000
     6  C     1.2292    -0.0236    -0.6531  C.2   1 RES1    0.0000
     7  C    -1.1759     0.0533     2.2821  C.ar  1 RES1    0.0000
     8  C    -1.2733    -0.8999     3.3306  C.ar  1 RES1    0.0000
     9  C    -2.3682    -0.8400     4.2165  C.ar  1 RES1    0.0000
    10  C    -3.3207     0.1445     4.0730  C.ar  1 RES1    0.0000
    11  C    -3.2189     1.0775     3.0308  C.ar  1 RES1    0.0000
    12  C    -2.1609     1.0393     2.1446  C.ar  1 RES1    0.0000
    13 PD     0.5883     0.3318     4.0062 PD     1 RES1    0.0000
    14  O     2.4211     1.0224     4.5068  O.3   1 RES1    0.0000
    15  C     3.4889     0.2847     4.6241  C.2   1 RES1    0.0000
    16  O     4.5293     0.4540     4.0382  O.2   1 RES1    0.0000
    17  N    -0.1347     0.7473     5.8798  N.pl3 1 RES1    0.0000
    18  C    -0.7961     1.8946     6.1591  C.2   1 RES1    0.0000
    19  C    -1.3348     2.0894     7.4310  C.2   1 RES1    0.0000
    20  C    -1.1895     1.1207     8.4090  C.2   1 RES1    0.0000
    21  C    -0.5000    -0.0461     8.1028  C.2   1 RES1    0.0000
    22  C     0.0107    -0.1937     6.8287  C.2   1 RES1    0.0000
    23  C    -0.9588     2.9250     5.1139  C.ar  1 RES1    0.0000
    24  C    -2.2182     3.4987     4.9167  C.ar  1 RES1    0.0000
    25  C    -2.4061     4.4671     3.9404  C.ar  1 RES1    0.0000
    26  C    -1.3338     4.8797     3.1552  C.ar  1 RES1    0.0000
    27  C    -0.0711     4.3342     3.3650  C.ar  1 RES1    0.0000
    28  C     0.1222     3.3655     4.3424  C.ar  1 RES1    0.0000
    29  C     3.3715    -0.8866     5.6453  C.3   1 RES1    0.0000
    30  F     4.5025    -1.5532     5.7918  F     1 RES1    0.0000
    31  F     2.4191    -1.7762     5.2253  F     1 RES1    0.0000
    32  F     2.9754    -0.4398     6.8529  F     1 RES1    0.0000
    33  H     3.2172     0.0552     2.0983  H     1 RES1    0.0000
    34  H     3.3713    -0.0335    -0.3919  H     1 RES1    0.0000
    35  H     1.2685    -0.0383    -1.7334  H     1 RES1    0.0000
    36  H    -0.9338     0.0088    -0.5428  H     1 RES1    0.0000
    37  H    -2.0699     1.7794     1.3626  H     1 RES1    0.0000
    38  H    -3.9720     1.8446     2.9256  H     1 RES1    0.0000
    39  H    -4.1600     0.1897     4.7526  H     1 RES1    0.0000
    40  H    -2.4591    -1.5849     4.9941  H     1 RES1    0.0000
    41  H    -0.6642    -1.7960     3.3040  H     1 RES1    0.0000
    42  H     1.1163     2.9872     4.5312  H     1 RES1    0.0000
    43  H     0.7731     4.6799     2.7845  H     1 RES1    0.0000
    44  H    -1.4772     5.6393     2.3989  H     1 RES1    0.0000
    45  H    -3.3857     4.9015     3.7944  H     1 RES1    0.0000
    46  H    -3.0533     3.1696     5.5200  H     1 RES1    0.0000
    47  H     0.5546    -1.0786     6.5418  H     1 RES1    0.0000
    48  H    -0.3500    -0.8288     8.8311  H     1 RES1    0.0000
    49  H    -1.5967     1.2779     9.3982  H     1 RES1    0.0000
    50  H    -1.8418     3.0196     7.6382  H     1 RES1    0.0000
@<TRIPOS>BOND
     1      1      2      1
     2      1      6      1
     3      1     36      1
     4      2      3      1
     5      2      7      1
     6      3      4      1
     7      3     13      1
     8      4      5      2
     9      4     33      1
    10      5      6      1
    11      5     34      1
    12      6     35      1
    13      7      8     ar
    14      7     12     ar
    15      7     13      1
    16      8      9     ar
    17      8     13      1
    18      8     41      1
    19      9     10     ar
    20      9     40      1
    21     10     11     ar
    22     10     39      1
    23     11     12     ar
    24     11     38      1
    25     12     37      1
    26     13     14      1
    27     13     17      1
    28     14     15      1
    29     15     16      2
    30     15     29      1
    31     17     18      1
    32     17     22      1
    33     18     19      1
    34     18     23      1
    35     19     20      1
    36     19     50      1
    37     20     21      1
    38     20     49      1
    39     21     22      2
    40     21     48      1
    41     22     47      1
    42     23     24     ar
    43     23     28     ar
    44     24     25     ar
    45     24     46      1
    46     25     26     ar
    47     25     45      1
    48     26     27     ar
    49     26     44      1
    50     27     28     ar
    51     27     43      1
    52     28     42      1
    53     29     30      1
    54     29     31      1
    55     29     32      1
@<TRIPOS>SUBSTRUCTURE
      1 RES1       1

@<TRIPOS>MOLECULE
Pd_2_a_cf3
    50     54      1
 SMALL
 NO_CHARGES
 ****
 ****
@<TRIPOS>ATOM
     1  C     0.0000     0.0000     0.0000  C.2   1 RES1    0.0000
     2  C     0.0000     0.0000     1.3843  C.2   1 RES1    0.0000
     3  N     1.1522     0.0000     2.0824  N.3   1 RES1    0.0000
     4  C     2.3361    -0.0179     1.4622  C.2   1 RES1    0.0000
     5  C     2.4039    -0.0449     0.0785  C.2   1 RES1    0.0000
     6  C     1.2245    -0.0279    -0.6586  C.2   1 RES1    0.0000
     7  C    -1.1795     0.0346     2.2716  C.ar  1 RES1    0.0000
     8  C    -1.2005    -0.8318     3.3962  C.ar  1 RES1    0.0000
     9  C    -2.2767    -0.7670     4.2992  C.ar  1 RES1    0.0000
    10  C    -3.2976     0.1372     4.0929  C.ar  1 RES1    0.0000
    11  C    -3.2753     0.9773     2.9744  C.ar  1 RES1    0.0000
    12  C    -2.2246     0.9373     2.0751  C.ar  1 RES1    0.0000
    13 PD     0.7250     0.3562     4.0268 PD     1 RES1    0.0000
    14  O     2.6416     0.8084     4.4586  O.3   1 RES1    0.0000
    15  C     3.0952     1.9205     3.9703  C.2   1 RES1    0.0000
    16  O     2.4979     2.7706     3.3487  O.2   1 RES1    0.0000
    17  N     0.2792     0.7527     5.9916  N.pl3 1 RES1    0.0000
    18  C    -0.6216     1.6595     6.4376  C.2   1 RES1    0.0000
    19  C    -0.8582     1.7722     7.8104  C.2   1 RES1    0.0000
    20  C    -0.1707     0.9810     8.7124  C.2   1 RES1    0.0000
    21  C     0.7754     0.0822     8.2339  C.2   1 RES1    0.0000
    22  C     0.9737     0.0049     6.8709  C.2   1 RES1    0.0000
    23  C    -1.3246     2.5522     5.4957  C.ar  1 RES1    0.0000
    24  C    -0.6565     3.1651     4.4315  C.ar  1 RES1    0.0000
    25  C    -1.3320     4.0490     3.5984  C.ar  1 RES1    0.0000
    26  C    -2.6716     4.3446     3.8241  C.ar  1 RES1    0.0000
    27  C    -3.3390     3.7531     4.8936  C.ar  1 RES1    0.0000
    28  C    -2.6704     2.8655     5.7227  C.ar  1 RES1    0.0000
    29  C     4.6328     2.0277     4.1924  C.3   1 RES1    0.0000
    30  F     5.0830     3.2455     3.9172  F     1 RES1    0.0000
    31  F     5.2367     1.1522     3.3535  F     1 RES1    0.0000
    32  F     4.9842     1.7126     5.4444  F     1 RES1    0.0000
    33  H     3.2137    -0.0029     2.0913  H     1 RES1    0.0000
    34  H     3.3685    -0.0697    -0.4059  H     1 RES1    0.0000
    35  H     1.2588    -0.0389    -1.7391  H     1 RES1    0.0000
    36  H    -0.9353     0.0087    -0.5400  H     1 RES1    0.0000
    37  H    -2.1928     1.6186     1.2372  H     1 RES1    0.0000
    38  H    -4.0761     1.6861     2.8248  H     1 RES1    0.0000
    39  H    -4.1240     0.1918     4.7864  H     1 RES1    0.0000
    40  H    -2.3052    -1.4484     5.1377  H     1 RES1    0.0000
    41  H    -0.5509    -1.7006     3.4178  H     1 RES1    0.0000
    42  H     1.7118    -0.6601     6.4480  H     1 RES1    0.0000
    43  H     1.3581    -0.5410     8.8954  H     1 RES1    0.0000
    44  H    -0.3513     1.0805     9.7737  H     1 RES1    0.0000
    45  H    -1.5617     2.5159     8.1516  H     1 RES1    0.0000
    46  H    -3.1964     2.3999     6.5450  H     1 RES1    0.0000
    47  H    -4.3783     3.9853     5.0818  H     1 RES1    0.0000
    48  H    -3.1890     5.0457     3.1834  H     1 RES1    0.0000
    49  H    -0.7947     4.5283     2.7917  H     1 RES1    0.0000
    50  H     0.4004     3.0059     4.2719  H     1 RES1    0.0000
@<TRIPOS>BOND
     1      1      2      1
     2      1      6      1
     3      1     36      1
     4      2      3      1
     5      2      7      1
     6      3      4      1
     7      3     13      1
     8      4      5      2
     9      4     33      1
    10      5      6      1
    11      5     34      1
    12      6     35      1
    13      7      8     ar
    14      7     12     ar
    15      8      9     ar
    16      8     13      1
    17      8     41      1
    18      9     10     ar
    19      9     40      1
    20     10     11     ar
    21     10     39      1
    22     11     12     ar
    23     11     38      1
    24     12     37      1
    25     13     14      1
    26     13     17      1
    27     14     15      1
    28     15     16      2
    29     15     29      1
    30     17     18      1
    31     17     22      1
    32     18     19      1
    33     18     23      1
    34     19     20      1
    35     19     45      1
    36     20     21      1
    37     20     44      1
    38     21     22      2
    39     21     43      1
    40     22     42      1
    41     23     24     ar
    42     23     28     ar
    43     24     25     ar
    44     24     50      1
    45     25     26     ar
    46     25     49      1
    47     26     27     ar
    48     26     48      1
    49     27     28     ar
    50     27     47      1
    51     28     46      1
    52     29     30      1
    53     29     31      1
    54     29     32      1
@<TRIPOS>SUBSTRUCTURE
      1 RES1       1

@<TRIPOS>MOLECULE
Pd_TS_2a3a_cf3
    50     54      1
 SMALL
 NO_CHARGES
 ****
 ****
@<TRIPOS>ATOM
     1  C     0.0000     0.0000     0.0000  C.ar  1 RES1    0.0000
     2  C     0.0000     0.0000     1.3990  C.ar  1 RES1    0.0000
     3  C     1.2167     0.0000     2.0842  C.ar  1 RES1    0.0000
     4  C     2.4141     0.0236     1.3818  C.ar  1 RES1    0.0000
     5  C     2.4072     0.0333    -0.0097  C.ar  1 RES1    0.0000
     6  C     1.1989     0.0152    -0.6995  C.ar  1 RES1    0.0000
     7  C    -1.2656    -0.0100     2.1534  C.2   1 RES1    0.0000
     8  N    -2.2450     0.8492     1.7937  N.3   1 RES1    0.0000
     9  C    -3.4112     0.8500     2.4642  C.2   1 RES1    0.0000
    10  C    -3.6613     0.0040     3.5258  C.2   1 RES1    0.0000
    11  C    -2.6581    -0.8777     3.9173  C.2   1 RES1    0.0000
    12  C    -1.4602    -0.8837     3.2247  C.2   1 RES1    0.0000
    13 PD    -1.8223     2.4650     0.5037 PD     1 RES1    0.0000
    14  O    -0.7280     3.2544     2.0550  O.3   1 RES1    0.0000
    15  C    -1.0171     4.4666     2.2472  C.2   1 RES1    0.0000
    16  C    -0.3399     5.1296     3.4734  C.3   1 RES1    0.0000
    17  F    -0.2062     4.2613     4.4775  F     1 RES1    0.0000
    18  N    -3.1489     1.9988    -0.9731  N.pl3 1 RES1    0.0000
    19  C    -3.1642     2.8587    -2.0265  C.2   1 RES1    0.0000
    20  C    -4.1351     2.7312    -3.0171  C.2   1 RES1    0.0000
    21  C    -5.0707     1.7137    -2.9399  C.2   1 RES1    0.0000
    22  C    -5.0190     0.8240    -1.8718  C.2   1 RES1    0.0000
    23  C    -4.0444     1.0029    -0.9080  C.2   1 RES1    0.0000
    24  C    -2.0699     3.8276    -2.0427  C.ar  1 RES1    0.0000
    25  C    -1.3307     4.0039    -0.8440  C.ar  1 RES1    0.0000
    26  C    -0.1189     4.7024    -0.9064  C.ar  1 RES1    0.0000
    27  C     0.3135     5.2850    -2.0918  C.ar  1 RES1    0.0000
    28  C    -0.4569     5.1629    -3.2426  C.ar  1 RES1    0.0000
    29  C    -1.6341     4.4222    -3.2233  C.ar  1 RES1    0.0000
    30  O    -1.7329     5.1840     1.5154  O.2   1 RES1    0.0000
    31  F    -1.0312     6.1799     3.9022  F     1 RES1    0.0000
    32  F     0.8827     5.5398     3.0933  F     1 RES1    0.0000
    33  H    -1.8159     4.4842     0.3407  H     1 RES1    0.0000
    34  H     0.4636     4.8345    -0.0056  H     1 RES1    0.0000
    35  H     1.2416     5.8388    -2.1136  H     1 RES1    0.0000
    36  H    -0.1288     5.6212    -4.1652  H     1 RES1    0.0000
    37  H    -2.1819     4.2727    -4.1431  H     1 RES1    0.0000
    38  H    -4.1491     3.4330    -3.8368  H     1 RES1    0.0000
    39  H    -5.8297     1.6125    -3.7029  H     1 RES1    0.0000
    40  H    -5.7221     0.0101    -1.7772  H     1 RES1    0.0000
    41  H    -3.9643     0.3468    -0.0561  H     1 RES1    0.0000
    42  H    -4.1451     1.5716     2.1343  H     1 RES1    0.0000
    43  H    -4.6121     0.0463     4.0357  H     1 RES1    0.0000
    44  H    -2.8132    -1.5542     4.7464  H     1 RES1    0.0000
    45  H    -0.6673    -1.5685     3.4851  H     1 RES1    0.0000
    46  H     1.1911     0.0015    -1.7805  H     1 RES1    0.0000
    47  H     3.3409     0.0471    -0.5547  H     1 RES1    0.0000
    48  H     3.3515     0.0393     1.9200  H     1 RES1    0.0000
    49  H     1.2215     0.0125     3.1656  H     1 RES1    0.0000
    50  H    -0.9375    -0.0437    -0.5370  H     1 RES1    0.0000
@<TRIPOS>BOND
     1      1      2     ar
     2      1      6     ar
     3      1     50      1
     4      2      3     ar
     5      2      7      1
     6      3      4     ar
     7      3     49      1
     8      4      5     ar
     9      4     48      1
    10      5      6     ar
    11      5     47      1
    12      6     46      1
    13      7      8      1
    14      7     12      1
    15      8      9      1
    16      8     13      1
    17      9     10      2
    18      9     42      1
    19     10     11      1
    20     10     43      1
    21     11     12      1
    22     11     44      1
    23     12     45      1
    24     13     14      1
    25     13     18      1
    26     13     25      1
    27     13     33      1
    28     14     15      1
    29     15     16      1
    30     15     30      2
    31     16     17      1
    32     16     31      1
    33     16     32      1
    34     18     19      1
    35     18     23      1
    36     19     20      1
    37     19     24      1
    38     20     21      1
    39     20     38      1
    40     21     22      1
    41     21     39      1
    42     22     23      2
    43     22     40      1
    44     23     41      1
    45     24     25     ar
    46     24     29     ar
    47     25     26     ar
    48     26     27     ar
    49     26     34      1
    50     27     28     ar
    51     27     35      1
    52     28     29     ar
    53     28     36      1
    54     29     37      1
@<TRIPOS>SUBSTRUCTURE
      1 RES1       1

@<TRIPOS>MOLECULE
Pd_3_a_cf3
    50     54      1
 SMALL
 NO_CHARGES
 ****
 ****
@<TRIPOS>ATOM
     1  C     0.0000     0.0000     0.0000  C.ar  1 RES1    0.0000
     2  C     0.0000     0.0000     1.3966  C.ar  1 RES1    0.0000
     3  C     1.2218     0.0000     2.1017  C.ar  1 RES1    0.0000
     4  C     2.4169    -0.0032     1.3964  C.ar  1 RES1    0.0000
     5  C     2.4031    -0.0027     0.0013  C.ar  1 RES1    0.0000
     6  C     1.1997    -0.0003    -0.6959  C.ar  1 RES1    0.0000
     7  C    -1.2089    -0.0180     2.2073  C.2   1 RES1    0.0000
     8  N    -0.9779    -0.0110     3.5483  N.pl3 1 RES1    0.0000
     9  C    -2.0033    -0.0707     4.4099  C.2   1 RES1    0.0000
    10  C    -3.3189    -0.1152     3.9902  C.2   1 RES1    0.0000
    11  C    -3.5758    -0.1048     2.6218  C.2   1 RES1    0.0000
    12  C    -2.5178    -0.0610     1.7305  C.2   1 RES1    0.0000
    13 PD     1.0024     0.0114     4.0701 PD     1 RES1    0.0000
    14  O     0.6417     0.2103     6.2986  O.3   1 RES1    0.0000
    15  C     0.2941     1.2702     6.7778  C.2   1 RES1    0.0000
    16  C     0.0661     1.4375     8.3023  C.3   1 RES1    0.0000
    17  F     0.6325     2.5594     8.7408  F     1 RES1    0.0000
    18  N     3.0516     0.0298     4.4253  N.3   1 RES1    0.0000
    19  C     3.7798    -1.1109     4.3988  C.2   1 RES1    0.0000
    20  C     5.1724    -1.0571     4.4671  C.2   1 RES1    0.0000
    21  C     5.8168     0.1622     4.5833  C.2   1 RES1    0.0000
    22  C     5.0543     1.3243     4.6353  C.2   1 RES1    0.0000
    23  C     3.6812     1.2128     4.5481  C.2   1 RES1    0.0000
    24  C     3.0792    -2.4025     4.2870  C.ar  1 RES1    0.0000
    25  C     2.0260    -2.7207     5.1509  C.ar  1 RES1    0.0000
    26  C     1.3765    -3.9425     5.0360  C.ar  1 RES1    0.0000
    27  C     1.7663    -4.8514     4.0570  C.ar  1 RES1    0.0000
    28  C     2.8189    -4.5427     3.2011  C.ar  1 RES1    0.0000
    29  C     3.4797    -3.3271     3.3210  C.ar  1 RES1    0.0000
    30  O     0.0270     2.3708     6.1147  O.3   1 RES1    0.0000
    31  F     0.5731     0.4011     8.9553  F     1 RES1    0.0000
    32  F    -1.2543     1.4941     8.5211  F     1 RES1    0.0000
    33  H     3.0494     2.0884     4.5473  H     1 RES1    0.0000
    34  H     5.5090     2.2990     4.7298  H     1 RES1    0.0000
    35  H     6.8955     0.2078     4.6420  H     1 RES1    0.0000
    36  H     5.7267    -1.9833     4.4483  H     1 RES1    0.0000
    37  H     4.2911    -3.0821     2.6490  H     1 RES1    0.0000
    38  H     3.1242    -5.2472     2.4401  H     1 RES1    0.0000
    39  H     1.2576    -5.8013     3.9675  H     1 RES1    0.0000
    40  H     0.5755    -4.1906     5.7187  H     1 RES1    0.0000
    41  H     1.7432    -2.0290     5.9318  H     1 RES1    0.0000
    42  H    -1.7448    -0.0949     5.4580  H     1 RES1    0.0000
    43  H    -4.1152    -0.1603     4.7176  H     1 RES1    0.0000
    44  H    -4.5927    -0.1380     2.2561  H     1 RES1    0.0000
    45  H    -2.6955    -0.0661     0.6663  H     1 RES1    0.0000
    46  H    -0.9338    -0.0008    -0.5453  H     1 RES1    0.0000
    47  H     1.1974     0.0011    -1.7766  H     1 RES1    0.0000
    48  H     3.3400    -0.0028    -0.5399  H     1 RES1    0.0000
    49  H     3.3653    -0.0051     1.9116  H     1 RES1    0.0000
    50  H     0.1368     2.2131     5.1551  H     1 RES1    0.0000
@<TRIPOS>BOND
     1      1      2     ar
     2      1      6     ar
     3      1     46      1
     4      2      3     ar
     5      2      7      1
     6      3      4     ar
     7      3     13      1
     8      4      5     ar
     9      4     49      1
    10      5      6     ar
    11      5     48      1
    12      6     47      1
    13      7      8      1
    14      7     12      1
    15      8      9      1
    16      8     13      1
    17      9     10      2
    18      9     42      1
    19     10     11      1
    20     10     43      1
    21     11     12      1
    22     11     44      1
    23     12     45      1
    24     13     14      1
    25     13     18      1
    26     14     15      1
    27     15     16      1
    28     15     30      1
    29     16     17      1
    30     16     31      1
    31     16     32      1
    32     18     19      1
    33     18     23      1
    34     19     20      1
    35     19     24      1
    36     20     21      1
    37     20     36      1
    38     21     22      1
    39     21     35      1
    40     22     23      2
    41     22     34      1
    42     23     33      1
    43     24     25     ar
    44     24     29     ar
    45     25     26     ar
    46     25     41      1
    47     26     27     ar
    48     26     40      1
    49     27     28     ar
    50     27     39      1
    51     28     29     ar
    52     28     38      1
    53     29     37      1
    54     30     50      1
@<TRIPOS>SUBSTRUCTURE
      1 RES1       1

@<TRIPOS>MOLECULE
Pd_3_b_cf3
    50     54      1
 SMALL
 NO_CHARGES
 ****
 ****
@<TRIPOS>ATOM
     1  C     0.0000     0.0000     0.0000  C.ar  1 RES1    0.0000
     2  C     0.0000     0.0000     1.3964  C.ar  1 RES1    0.0000
     3  C     1.2213     0.0000     2.1024  C.ar  1 RES1    0.0000
     4  C     2.4158     0.0064     1.3961  C.ar  1 RES1    0.0000
     5  C     2.4022     0.0080     0.0011  C.ar  1 RES1    0.0000
     6  C     1.1991     0.0030    -0.6966  C.ar  1 RES1    0.0000
     7  C    -1.2087    -0.0006     2.2073  C.2   1 RES1    0.0000
     8  N    -0.9738    -0.0045     3.5460  N.pl3 1 RES1    0.0000
     9  C    -1.9964    -0.0094     4.4096  C.2   1 RES1    0.0000
    10  C    -3.3147    -0.0062     3.9938  C.2   1 RES1    0.0000
    11  C    -3.5755     0.0003     2.6263  C.2   1 RES1    0.0000
    12  C    -2.5189     0.0019     1.7320  C.2   1 RES1    0.0000
    13 PD     1.0044    -0.0184     4.0671 PD     1 RES1    0.0000
    14  O     0.6481    -0.1311     6.3483  O.3   1 RES1    0.0000
    15  C     0.7765     0.6345     7.2765  C.2   1 RES1    0.0000
    16  C     1.0193     2.1587     7.1016  C.3   1 RES1    0.0000
    17  F     0.3009     2.8633     7.9660  F     1 RES1    0.0000
    18  N     3.0571     0.0187     4.4287  N.3   1 RES1    0.0000
    19  C     3.8533    -1.0704     4.3145  C.2   1 RES1    0.0000
    20  C     5.2387    -0.9421     4.4302  C.2   1 RES1    0.0000
    21  C     5.8080     0.2971     4.6668  C.2   1 RES1    0.0000
    22  C     4.9773     1.4049     4.7911  C.2   1 RES1    0.0000
    23  C     3.6149     1.2215     4.6625  C.2   1 RES1    0.0000
    24  C     3.2473    -2.3851     4.0375  C.ar  1 RES1    0.0000
    25  C     2.1540    -2.8538     4.7716  C.ar  1 RES1    0.0000
    26  C     1.5997    -4.0942     4.4867  C.ar  1 RES1    0.0000
    27  C     2.1258    -4.8761     3.4631  C.ar  1 RES1    0.0000
    28  C     3.2193    -4.4201     2.7343  C.ar  1 RES1    0.0000
    29  C     3.7827    -3.1848     3.0254  C.ar  1 RES1    0.0000
    30  O     0.7573     0.3041     8.5467  O.3   1 RES1    0.0000
    31  F     0.6983     2.5305     5.8608  F     1 RES1    0.0000
    32  F     2.3215     2.4066     7.2996  F     1 RES1    0.0000
    33  H     2.9315     2.0540     4.7229  H     1 RES1    0.0000
    34  H     5.3700     2.3940     4.9734  H     1 RES1    0.0000
    35  H     6.8807     0.3979     4.7580  H     1 RES1    0.0000
    36  H     5.8483    -1.8290     4.3460  H     1 RES1    0.0000
    37  H     4.6232    -2.8244     2.4481  H     1 RES1    0.0000
    38  H     3.6305    -5.0234     1.9370  H     1 RES1    0.0000
    39  H     1.6893    -5.8395     3.2385  H     1 RES1    0.0000
    40  H     0.7616    -4.4546     5.0673  H     1 RES1    0.0000
    41  H     1.7562    -2.2587     5.5806  H     1 RES1    0.0000
    42  H    -1.7313    -0.0208     5.4562  H     1 RES1    0.0000
    43  H    -4.1108    -0.0092     4.7229  H     1 RES1    0.0000
    44  H    -4.5940     0.0030     2.2636  H     1 RES1    0.0000
    45  H    -2.6987     0.0051     0.6681  H     1 RES1    0.0000
    46  H    -0.9344    -0.0019    -0.5444  H     1 RES1    0.0000
    47  H     1.1969     0.0039    -1.7774  H     1 RES1    0.0000
    48  H     3.3394     0.0146    -0.5396  H     1 RES1    0.0000
    49  H     3.3645     0.0117     1.9102  H     1 RES1    0.0000
    50  H     0.6419    -0.6555     8.6472  H     1 RES1    0.0000
@<TRIPOS>BOND
     1      1      2     ar
     2      1      6     ar
     3      1     46      1
     4      2      3     ar
     5      2      7      1
     6      3      4     ar
     7      3     13      1
     8      4      5     ar
     9      4     49      1
    10      5      6     ar
    11      5     48      1
    12      6     47      1
    13      7      8      1
    14      7     12      1
    15      8      9      1
    16      8     13      1
    17      9     10      2
    18      9     42      1
    19     10     11      1
    20     10     43      1
    21     11     12      1
    22     11     44      1
    23     12     45      1
    24     13     14      1
    25     13     18      1
    26     14     15      1
    27     15     16      1
    28     15     30      1
    29     16     17      1
    30     16     31      1
    31     16     32      1
    32     18     19      1
    33     18     23      1
    34     19     20      1
    35     19     24      1
    36     20     21      1
    37     20     36      1
    38     21     22      1
    39     21     35      1
    40     22     23      2
    41     22     34      1
    42     23     33      1
    43     24     25     ar
    44     24     29     ar
    45     25     26     ar
    46     25     41      1
    47     26     27     ar
    48     26     40      1
    49     27     28     ar
    50     27     39      1
    51     28     29     ar
    52     28     38      1
    53     29     37      1
    54     30     50      1
@<TRIPOS>SUBSTRUCTURE
      1 RES1       1

@<TRIPOS>MOLECULE
Pd_4_a_cf3
    42     46      1
 SMALL
 NO_CHARGES
 ****
 ****
@<TRIPOS>ATOM
     1  C     0.0000     0.0000     0.0000  C.ar  1 RES1    0.0000
     2  C     0.0000     0.0000     1.4092  C.ar  1 RES1    0.0000
     3  C     1.2116     0.0000     2.1016  C.ar  1 RES1    0.0000
     4  C     2.4124    -0.0296     1.4070  C.ar  1 RES1    0.0000
     5  C     2.4053    -0.0844     0.0184  C.ar  1 RES1    0.0000
     6  C     1.2000    -0.0748    -0.6877  C.ar  1 RES1    0.0000
     7  C    -1.3043    -0.0801     2.0482  C.2   1 RES1    0.0000
     8  N    -2.3360    -0.1808     1.1695  N.pl3 1 RES1    0.0000
     9  C    -3.5909    -0.3107     1.6192  C.2   1 RES1    0.0000
    10  C    -3.8918    -0.3381     2.9685  C.2   1 RES1    0.0000
    11  C    -2.8486    -0.2235     3.8822  C.2   1 RES1    0.0000
    12  C    -1.5499    -0.0960     3.4187  C.2   1 RES1    0.0000
    13 PD    -1.8182     0.0117    -0.8013 PD     1 RES1    0.0000
    14  N    -1.3321     0.3568    -2.7918  N.pl3 1 RES1    0.0000
    15  C    -2.1305    -0.2930    -3.6693  C.2   1 RES1    0.0000
    16  C    -1.8820    -0.2564    -5.0352  C.2   1 RES1    0.0000
    17  C    -0.8289     0.5113    -5.5111  C.2   1 RES1    0.0000
    18  C    -0.0575     1.2335    -4.6075  C.2   1 RES1    0.0000
    19  C    -0.3356     1.1260    -3.2564  C.2   1 RES1    0.0000
    20  C    -3.2902    -0.9844    -3.0762  C.ar  1 RES1    0.0000
    21  C    -4.1023    -0.2808    -2.1692  C.ar  1 RES1    0.0000
    22  C    -5.1845    -0.9172    -1.5650  C.ar  1 RES1    0.0000
    23  C    -5.4563    -2.2490    -1.8494  C.ar  1 RES1    0.0000
    24  C    -4.6580    -2.9424    -2.7573  C.ar  1 RES1    0.0000
    25  C    -3.5832    -2.3144    -3.3732  C.ar  1 RES1    0.0000
    26  H     1.2259    -0.1484    -1.7634  H     1 RES1    0.0000
    27  H     3.3382    -0.1427    -0.5262  H     1 RES1    0.0000
    28  H     3.3490    -0.0315     1.9462  H     1 RES1    0.0000
    29  H     1.2178     0.0063     3.1830  H     1 RES1    0.0000
    30  H    -0.7246    -0.0104     4.1086  H     1 RES1    0.0000
    31  H    -3.0474    -0.2363     4.9448  H     1 RES1    0.0000
    32  H    -4.9170    -0.4457     3.2891  H     1 RES1    0.0000
    33  H    -4.3565    -0.3980     0.8639  H     1 RES1    0.0000
    34  H    -3.9655     0.7889    -2.0383  H     1 RES1    0.0000
    35  H    -5.8307    -0.3605    -0.8998  H     1 RES1    0.0000
    36  H    -6.2964    -2.7433    -1.3821  H     1 RES1    0.0000
    37  H    -4.8731    -3.9778    -2.9821  H     1 RES1    0.0000
    38  H    -2.9553    -2.8597    -4.0644  H     1 RES1    0.0000
    39  H     0.2464     1.6467    -2.5126  H     1 RES1    0.0000
    40  H     0.7511     1.8685    -4.9374  H     1 RES1    0.0000
    41  H    -0.6265     0.5639    -6.5718  H     1 RES1    0.0000
    42  H    -2.5319    -0.7998    -5.7050  H     1 RES1    0.0000
@<TRIPOS>BOND
     1      1      2     ar
     2      1      6     ar
     3      1     13      1
     4      2      3     ar
     5      2      7      1
     6      3      4     ar
     7      3     29      1
     8      4      5     ar
     9      4     28      1
    10      5      6     ar
    11      5     27      1
    12      6     26      1
    13      7      8      1
    14      7     12      1
    15      8      9      1
    16      8     13      1
    17      9     10      2
    18      9     33      1
    19     10     11      1
    20     10     32      1
    21     11     12      1
    22     11     31      1
    23     12     30      1
    24     13     14      1
    25     14     15      1
    26     14     19      1
    27     15     16      1
    28     15     20      1
    29     16     17      1
    30     16     42      1
    31     17     18      1
    32     17     41      1
    33     18     19      2
    34     18     40      1
    35     19     39      1
    36     20     21     ar
    37     20     25     ar
    38     21     22     ar
    39     21     34      1
    40     22     23     ar
    41     22     35      1
    42     23     24     ar
    43     23     36      1
    44     24     25     ar
    45     24     37      1
    46     25     38      1
@<TRIPOS>SUBSTRUCTURE
      1 RES1       1

@<TRIPOS>MOLECULE
Pd_5_a_cf3
    29     33      1
 SMALL
 NO_CHARGES
 ****
 ****
@<TRIPOS>ATOM
     1  N     0.0000     0.0000     0.0000  N.3   1 RES1    0.0000
     2  C     0.0000     0.0000     1.3505  C.2   1 RES1    0.0000
     3  C     1.1863     0.0000     2.0637  C.2   1 RES1    0.0000
     4  C     2.3834     0.0209     1.3560  C.2   1 RES1    0.0000
     5  C     2.3637     0.0245    -0.0354  C.2   1 RES1    0.0000
     6  C     1.1442     0.0021    -0.6934  C.2   1 RES1    0.0000
     7  C    -1.3706    -0.0560     1.8876  C.ar  1 RES1    0.0000
     8  C    -1.7467    -0.9613     2.8724  C.ar  1 RES1    0.0000
     9  C    -3.0879    -1.0810     3.2181  C.ar  1 RES1    0.0000
    10  C    -4.0741    -0.3226     2.5768  C.ar  1 RES1    0.0000
    11  C    -3.7156     0.5991     1.6133  C.ar  1 RES1    0.0000
    12  C    -2.3603     0.7499     1.2487  C.ar  1 RES1    0.0000
    13 PD    -1.8552    -0.2459    -0.7254 PD     1 RES1    0.0000
    14  O    -3.6111    -0.6479    -1.7114  O.3   1 RES1    0.0000
    15  C    -2.9441    -1.0008    -2.7260  C.3   1 RES1    0.0000
    16  C    -3.6598    -1.4140    -4.0283  C.3   1 RES1    0.0000
    17  F    -2.9050    -2.2597    -4.7229  F     1 RES1    0.0000
    18  O    -1.6804    -0.9697    -2.6683  O.3   1 RES1    0.0000
    19  F    -4.8285    -1.9841    -3.7502  F     1 RES1    0.0000
    20  F    -3.8712    -0.3116    -4.7581  F     1 RES1    0.0000
    21  H    -2.0572     1.6706     0.7542  H     1 RES1    0.0000
    22  H    -4.4614     1.2234     1.1420  H     1 RES1    0.0000
    23  H    -5.1115    -0.4458     2.8526  H     1 RES1    0.0000
    24  H    -3.3760    -1.7903     3.9821  H     1 RES1    0.0000
    25  H    -1.0037    -1.5940     3.3372  H     1 RES1    0.0000
    26  H     1.0570    -0.0199    -1.7703  H     1 RES1    0.0000
    27  H     3.2778     0.0415    -0.6099  H     1 RES1    0.0000
    28  H     3.3258     0.0332     1.8854  H     1 RES1    0.0000
    29  H     1.1664    -0.0076     3.1436  H     1 RES1    0.0000
@<TRIPOS>BOND
     1      1      2      1
     2      1      6      1
     3      1     13      1
     4      2      3      1
     5      2      7      1
     6      3      4      1
     7      3     29      1
     8      4      5      1
     9      4     28      1
    10      5      6      2
    11      5     27      1
    12      6     26      1
    13      7      8     ar
    14      7     12     ar
    15      8      9     ar
    16      8     25      1
    17      9     10     ar
    18      9     24      1
    19     10     11     ar
    20     10     23      1
    21     11     12     ar
    22     11     22      1
    23     12     13      1
    24     12     21      1
    25     13     14      1
    26     13     15      1
    27     13     18      1
    28     14     15      1
    29     15     16      1
    30     15     18      1
    31     16     17      1
    32     16     19      1
    33     16     20      1
@<TRIPOS>SUBSTRUCTURE
      1 RES1       1

@<TRIPOS>MOLECULE
Ru_1_a_benzoic
    48     57      1
 SMALL
 NO_CHARGES
 ****
 ****
@<TRIPOS>ATOM
     1  C     0.0000     0.0000     0.0000  C.ar  1 RES1    0.0000
     2  C     0.0000     0.0000     1.4053  C.ar  1 RES1    0.0000
     3  C     1.2120     0.0000     2.1165  C.ar  1 RES1    0.0000
     4  C     2.4182     0.0020     1.4206  C.ar  1 RES1    0.0000
     5  C     2.4172     0.0033     0.0208  C.ar  1 RES1    0.0000
     6  C     1.2103     0.0020    -0.6884  C.ar  1 RES1    0.0000
     7  C    -1.2714    -0.0062     2.1315  C.2   1 RES1    0.0000
     8  O    -1.3306     0.0070     3.4180  O.3   1 RES1    0.0000
     9 RU    -3.4411     0.0998     3.3933 RU     1 RES1    0.0000
    10  C    -4.4582    -0.0541     5.3598  C.ar  1 RES1    0.0000
    11  C    -3.7140    -1.2388     5.1022  C.ar  1 RES1    0.0000
    12  C    -3.9309    -2.0010     3.9141  C.ar  1 RES1    0.0000
    13  C    -4.8617    -1.5236     2.9550  C.ar  1 RES1    0.0000
    14  C    -5.6238    -0.3399     3.1950  C.ar  1 RES1    0.0000
    15  C    -5.4049     0.3890     4.3892  C.ar  1 RES1    0.0000
    16  N    -3.1549     2.2309     3.2665  N.3   1 RES1    0.0000
    17  C    -4.0219     3.0698     2.6373  C.2   1 RES1    0.0000
    18  C    -3.8854     4.4578     2.7567  C.2   1 RES1    0.0000
    19  C    -2.8453     4.9988     3.5069  C.2   1 RES1    0.0000
    20  C    -1.9476     4.1296     4.1274  C.2   1 RES1    0.0000
    21  C    -2.1360     2.7611     3.9833  C.2   1 RES1    0.0000
    22  C    -5.1287     2.5091     1.8271  C.ar  1 RES1    0.0000
    23  C    -4.8676     1.6720     0.7322  C.ar  1 RES1    0.0000
    24  C    -5.9259     1.1543    -0.0157  C.ar  1 RES1    0.0000
    25  C    -7.2481     1.4595     0.3276  C.ar  1 RES1    0.0000
    26  C    -7.5108     2.3054     1.4102  C.ar  1 RES1    0.0000
    27  C    -6.4527     2.8405     2.1494  C.ar  1 RES1    0.0000
    28  O    -2.4082    -0.0190     1.5354  O.3   1 RES1    0.0000
    29  H    -1.4672     2.0459     4.4445  H     1 RES1    0.0000
    30  H    -1.1139     4.4949     4.7173  H     1 RES1    0.0000
    31  H    -2.7319     6.0750     3.5966  H     1 RES1    0.0000
    32  H    -4.5932     5.0923     2.2346  H     1 RES1    0.0000
    33  H    -6.6512     3.5053     2.9866  H     1 RES1    0.0000
    34  H    -8.5346     2.5541     1.6735  H     1 RES1    0.0000
    35  H    -8.0698     1.0513    -0.2538  H     1 RES1    0.0000
    36  H    -5.7185     0.5151    -0.8692  H     1 RES1    0.0000
    37  H    -3.8439     1.4227     0.4803  H     1 RES1    0.0000
    38  H    -4.9330    -2.0138     1.9900  H     1 RES1    0.0000
    39  H    -3.3093    -2.8612     3.6973  H     1 RES1    0.0000
    40  H    -2.9092    -1.5199     5.7733  H     1 RES1    0.0000
    41  H    -4.2446     0.5465     6.2358  H     1 RES1    0.0000
    42  H    -5.8918     1.3494     4.5117  H     1 RES1    0.0000
    43  H    -6.2830     0.0520     2.4317  H     1 RES1    0.0000
    44  H     1.1931    -0.0072     3.2015  H     1 RES1    0.0000
    45  H     3.3582    -0.0001     1.9642  H     1 RES1    0.0000
    46  H     3.3599     0.0029    -0.5191  H     1 RES1    0.0000
    47  H     1.2169     0.0007    -1.7742  H     1 RES1    0.0000
    48  H    -0.9457    -0.0053    -0.5322  H     1 RES1    0.0000
@<TRIPOS>BOND
     1      1      2     ar
     2      1      6     ar
     3      1     48      1
     4      2      3     ar
     5      2      7      2
     6      3      4     ar
     7      3     44      1
     8      4      5     ar
     9      4     45      1
    10      5      6     ar
    11      5     46      1
    12      6     47      1
    13      7      8      1
    14      7     28      1
    15      8      9      1
    16      9     10      1
    17      9     11      1
    18      9     12      1
    19      9     13      1
    20      9     14      1
    21      9     15      1
    22      9     16      1
    23      9     28      1
    24     10     11     ar
    25     10     15     ar
    26     10     41      1
    27     11     12     ar
    28     11     40      1
    29     12     13     ar
    30     12     39      1
    31     13     14     ar
    32     13     38      1
    33     14     15     ar
    34     14     43      1
    35     15     42      1
    36     16     17      1
    37     16     21      1
    38     17     18      1
    39     17     22      1
    40     18     19      1
    41     18     32      1
    42     19     20      1
    43     19     31      1
    44     20     21      2
    45     20     30      1
    46     21     29      1
    47     22     23     ar
    48     22     27     ar
    49     23     24     ar
    50     23     37      1
    51     24     25     ar
    52     24     36      1
    53     25     26     ar
    54     25     35      1
    55     26     27     ar
    56     26     34      1
    57     27     33      1
@<TRIPOS>SUBSTRUCTURE
      1 RES1       1

@<TRIPOS>MOLECULE
Ru_2_a_benzoic
    48     57      1
 SMALL
 NO_CHARGES
 ****
 ****
@<TRIPOS>ATOM
     1  C     0.0000     0.0000     0.0000  C.ar  1 RES1    0.0000
     2  C     0.0000     0.0000     1.4039  C.ar  1 RES1    0.0000
     3  C     1.2191     0.0000     2.0995  C.ar  1 RES1    0.0000
     4  C     2.4236    -0.0017     1.3983  C.ar  1 RES1    0.0000
     5  C     2.4192    -0.0040    -0.0005  C.ar  1 RES1    0.0000
     6  C     1.2069    -0.0032    -0.6983  C.ar  1 RES1    0.0000
     7  C    -1.2682    -0.0059     2.1943  C.2   1 RES1    0.0000
     8  O    -1.2623    -0.0442     3.4293  O.2   1 RES1    0.0000
     9  O    -2.3668     0.0282     1.4618  O.3   1 RES1    0.0000
    10 RU    -4.2716    -0.1486     2.1736 RU     1 RES1    0.0000
    11  C    -3.9383     0.4384     4.5441  C.ar  1 RES1    0.0000
    12  C    -4.4091    -0.8152     5.0152  C.ar  1 RES1    0.0000
    13  C    -5.4675    -0.8702     5.9248  C.ar  1 RES1    0.0000
    14  C    -6.0689     0.3178     6.3542  C.ar  1 RES1    0.0000
    15  C    -5.6142     1.5617     5.8913  C.ar  1 RES1    0.0000
    16  C    -4.5426     1.6215     5.0003  C.ar  1 RES1    0.0000
    17  C    -3.7951    -2.0193     4.4243  C.2   1 RES1    0.0000
    18  N    -3.5544    -1.9182     3.0925  N.pl3 1 RES1    0.0000
    19  C    -2.9067    -2.9009     2.4460  C.2   1 RES1    0.0000
    20  C    -2.5113    -4.0650     3.0981  C.2   1 RES1    0.0000
    21  C    -2.7957    -4.2049     4.4587  C.2   1 RES1    0.0000
    22  C    -3.4419    -3.1675     5.1312  C.2   1 RES1    0.0000
    23  C    -6.4136     0.3787     2.5382  C.ar  1 RES1    0.0000
    24  C    -6.3524    -0.9049     1.9640  C.ar  1 RES1    0.0000
    25  C    -5.6000    -1.1038     0.7553  C.ar  1 RES1    0.0000
    26  C    -4.9712    -0.0019     0.1129  C.ar  1 RES1    0.0000
    27  C    -5.0655     1.3096     0.6807  C.ar  1 RES1    0.0000
    28  C    -5.7560     1.4856     1.8973  C.ar  1 RES1    0.0000
    29  H    -2.7060    -2.7227     1.3955  H     1 RES1    0.0000
    30  H    -1.9895    -4.8393     2.5465  H     1 RES1    0.0000
    31  H    -2.4999    -5.1025     4.9930  H     1 RES1    0.0000
    32  H    -3.6429    -3.2205     6.1958  H     1 RES1    0.0000
    33  H    -5.8375    -1.8303     6.2738  H     1 RES1    0.0000
    34  H    -6.8971     0.2748     7.0557  H     1 RES1    0.0000
    35  H    -6.0828     2.4741     6.2483  H     1 RES1    0.0000
    36  H    -4.1522     2.5802     4.6702  H     1 RES1    0.0000
    37  H    -2.9407     0.4657     4.0592  H     1 RES1    0.0000
    38  H    -5.7252     2.4454     2.3990  H     1 RES1    0.0000
    39  H    -4.4997     2.1270     0.2499  H     1 RES1    0.0000
    40  H    -4.3312    -0.1713    -0.7453  H     1 RES1    0.0000
    41  H    -5.4595    -2.1059     0.3644  H     1 RES1    0.0000
    42  H    -6.7690    -1.7571     2.4886  H     1 RES1    0.0000
    43  H    -6.8523     0.5159     3.5198  H     1 RES1    0.0000
    44  H     1.2009     0.0033     3.1842  H     1 RES1    0.0000
    45  H     3.3654    -0.0000     1.9397  H     1 RES1    0.0000
    46  H     3.3587    -0.0046    -0.5463  H     1 RES1    0.0000
    47  H     1.2046    -0.0022    -1.7847  H     1 RES1    0.0000
    48  H    -0.9448     0.0068    -0.5327  H     1 RES1    0.0000
@<TRIPOS>BOND
     1      1      2     ar
     2      1      6     ar
     3      1     48      1
     4      2      3     ar
     5      2      7      1
     6      3      4     ar
     7      3     44      1
     8      4      5     ar
     9      4     45      1
    10      5      6     ar
    11      5     46      1
    12      6     47      1
    13      7      8      2
    14      7      9      1
    15      9     10      1
    16     10     11      1
    17     10     18      1
    18     10     23      1
    19     10     24      1
    20     10     25      1
    21     10     26      1
    22     10     27      1
    23     10     28      1
    24     11     12     ar
    25     11     16     ar
    26     11     37      1
    27     12     13     ar
    28     12     17      1
    29     13     14     ar
    30     13     33      1
    31     14     15     ar
    32     14     34      1
    33     15     16     ar
    34     15     35      1
    35     16     36      1
    36     17     18      1
    37     17     22      1
    38     18     19      1
    39     19     20      2
    40     19     29      1
    41     20     21      1
    42     20     30      1
    43     21     22      1
    44     21     31      1
    45     22     32      1
    46     23     24     ar
    47     23     28     ar
    48     23     43      1
    49     24     25     ar
    50     24     42      1
    51     25     26     ar
    52     25     41      1
    53     26     27     ar
    54     26     40      1
    55     27     28     ar
    56     27     39      1
    57     28     38      1
@<TRIPOS>SUBSTRUCTURE
      1 RES1       1

@<TRIPOS>MOLECULE
Ru_TS_2a3a_benzoic
    48     57      1
 SMALL
 NO_CHARGES
 ****
 ****
@<TRIPOS>ATOM
     1  C     0.0000     0.0000     0.0000  C.ar  1 RES1    0.0000
     2  C     0.0000     0.0000     1.4044  C.ar  1 RES1    0.0000
     3  C     1.2162     0.0000     2.1064  C.ar  1 RES1    0.0000
     4  C     2.4212     0.0001     1.4065  C.ar  1 RES1    0.0000
     5  C     2.4182    -0.0008     0.0077  C.ar  1 RES1    0.0000
     6  C     1.2078    -0.0013    -0.6944  C.ar  1 RES1    0.0000
     7  C    -1.2756     0.0012     2.1620  C.2   1 RES1    0.0000
     8  O    -1.2602    -0.0067     3.4246  O.2   1 RES1    0.0000
     9  O    -2.3726     0.0127     1.4800  O.3   1 RES1    0.0000
    10 RU    -4.2473    -0.0008     2.3844 RU     1 RES1    0.0000
    11  C    -5.3530     1.9351     2.5400  C.ar  1 RES1    0.0000
    12  C    -6.1634     0.8837     3.0918  C.ar  1 RES1    0.0000
    13  C    -6.4544    -0.2646     2.3290  C.ar  1 RES1    0.0000
    14  C    -5.9375    -0.3788     0.9908  C.ar  1 RES1    0.0000
    15  C    -5.1595     0.6595     0.4392  C.ar  1 RES1    0.0000
    16  C    -4.8521     1.8189     1.2286  C.ar  1 RES1    0.0000
    17  C    -3.6601    -0.0230     4.5233  C.ar  1 RES1    0.0000
    18  C    -3.9119    -1.3344     5.0200  C.ar  1 RES1    0.0000
    19  C    -4.3175    -1.5369     6.3411  C.ar  1 RES1    0.0000
    20  C    -4.4807    -0.4374     7.1881  C.ar  1 RES1    0.0000
    21  C    -4.2254     0.8604     6.7252  C.ar  1 RES1    0.0000
    22  C    -3.8143     1.0622     5.4072  C.ar  1 RES1    0.0000
    23  C    -3.7323    -2.4189     4.0514  C.2   1 RES1    0.0000
    24  N    -3.7889    -2.0221     2.7493  N.pl3 1 RES1    0.0000
    25  C    -3.5412    -2.9030     1.7634  C.2   1 RES1    0.0000
    26  C    -3.2686    -4.2414     2.0231  C.2   1 RES1    0.0000
    27  C    -3.2440    -4.6742     3.3524  C.2   1 RES1    0.0000
    28  C    -3.4706    -3.7543     4.3725  C.2   1 RES1    0.0000
    29  H    -3.5626    -2.5002     0.7574  H     1 RES1    0.0000
    30  H    -3.0766    -4.9217     1.2007  H     1 RES1    0.0000
    31  H    -3.0330    -5.7125     3.5894  H     1 RES1    0.0000
    32  H    -3.4197    -4.0496     5.4146  H     1 RES1    0.0000
    33  H    -4.5266    -2.5388     6.7058  H     1 RES1    0.0000
    34  H    -4.8011    -0.5927     8.2140  H     1 RES1    0.0000
    35  H    -4.3347     1.7056     7.3987  H     1 RES1    0.0000
    36  H    -3.5750     2.0650     5.0626  H     1 RES1    0.0000
    37  H    -2.5827     0.0552     3.8516  H     1 RES1    0.0000
    38  H    -5.0671     2.7766     3.1593  H     1 RES1    0.0000
    39  H    -4.1628     2.5611     0.8430  H     1 RES1    0.0000
    40  H    -4.7013     0.5382    -0.5354  H     1 RES1    0.0000
    41  H    -6.0973    -1.2925     0.4285  H     1 RES1    0.0000
    42  H    -7.0033    -1.0876     2.7719  H     1 RES1    0.0000
    43  H    -6.4689     0.9349     4.1298  H     1 RES1    0.0000
    44  H     1.2003     0.0015     3.1909  H     1 RES1    0.0000
    45  H     3.3618     0.0018     1.9493  H     1 RES1    0.0000
    46  H     3.3589     0.0001    -0.5358  H     1 RES1    0.0000
    47  H     1.2086    -0.0002    -1.7805  H     1 RES1    0.0000
    48  H    -0.9451     0.0031    -0.5324  H     1 RES1    0.0000
@<TRIPOS>BOND
     1      1      2     ar
     2      1      6     ar
     3      1     48      1
     4      2      3     ar
     5      2      7      1
     6      3      4     ar
     7      3     44      1
     8      4      5     ar
     9      4     45      1
    10      5      6     ar
    11      5     46      1
    12      6     47      1
    13      7      8      2
    14      7      9      1
    15      9     10      1
    16     10     11      1
    17     10     12      1
    18     10     13      1
    19     10     14      1
    20     10     15      1
    21     10     16      1
    22     10     17      1
    23     10     24      1
    24     11     12     ar
    25     11     16     ar
    26     11     38      1
    27     12     13     ar
    28     12     43      1
    29     13     14     ar
    30     13     42      1
    31     14     15     ar
    32     14     41      1
    33     15     16     ar
    34     15     40      1
    35     16     39      1
    36     17     18     ar
    37     17     22     ar
    38     17     37      1
    39     18     19     ar
    40     18     23      1
    41     19     20     ar
    42     19     33      1
    43     20     21     ar
    44     20     34      1
    45     21     22     ar
    46     21     35      1
    47     22     36      1
    48     23     24      1
    49     23     28      1
    50     24     25      1
    51     25     26      2
    52     25     29      1
    53     26     27      1
    54     26     30      1
    55     27     28      1
    56     27     31      1
    57     28     32      1
@<TRIPOS>SUBSTRUCTURE
      1 RES1       1

@<TRIPOS>MOLECULE
Ru_3_a_benzoic
    48     57      1
 SMALL
 NO_CHARGES
 ****
 ****
@<TRIPOS>ATOM
     1  C     0.0000     0.0000     0.0000  C.ar  1 RES1    0.0000
     2  C     0.0000     0.0000     1.4063  C.ar  1 RES1    0.0000
     3  C     1.2161     0.0000     2.1130  C.ar  1 RES1    0.0000
     4  C     2.4198     0.0010     1.4125  C.ar  1 RES1    0.0000
     5  C     2.4165     0.0017     0.0135  C.ar  1 RES1    0.0000
     6  C     1.2072     0.0007    -0.6919  C.ar  1 RES1    0.0000
     7  C    -1.2829     0.0060     2.1215  C.2   1 RES1    0.0000
     8  O    -1.2084     0.0189     3.4388  O.3   1 RES1    0.0000
     9  O    -2.3729     0.0067     1.5074  O.3   1 RES1    0.0000
    10 RU    -4.4283     0.0787     2.1215 RU     1 RES1    0.0000
    11  C    -4.6519     2.1427     1.2652  C.ar  1 RES1    0.0000
    12  C    -5.3149     2.0913     2.5088  C.ar  1 RES1    0.0000
    13  C    -6.2820     1.0585     2.7386  C.3   1 RES1    0.0000
    14  C    -6.5806     0.1328     1.7075  C.3   1 RES1    0.0000
    15  C    -5.9854     0.2766     0.4030  C.3   1 RES1    0.0000
    16  C    -5.0302     1.2714     0.1824  C.ar  1 RES1    0.0000
    17  C    -4.0494    -0.3441     4.0987  C.ar  1 RES1    0.0000
    18  C    -3.9459    -1.7255     4.4249  C.ar  1 RES1    0.0000
    19  C    -3.7631    -2.1492     5.7488  C.ar  1 RES1    0.0000
    20  C    -3.6754    -1.2110     6.7758  C.ar  1 RES1    0.0000
    21  C    -3.7622     0.1519     6.4774  C.ar  1 RES1    0.0000
    22  C    -3.9467     0.5776     5.1553  C.ar  1 RES1    0.0000
    23  C    -4.0209    -2.6374     3.2859  C.2   1 RES1    0.0000
    24  N    -4.2565    -2.0154     2.0948  N.pl3 1 RES1    0.0000
    25  C    -4.2999    -2.7350     0.9571  C.2   1 RES1    0.0000
    26  C    -4.1389    -4.1142     0.9420  C.2   1 RES1    0.0000
    27  C    -3.9133    -4.7704     2.1567  C.2   1 RES1    0.0000
    28  C    -3.8493    -4.0270     3.3297  C.2   1 RES1    0.0000
    29  H    -4.4656    -2.1665     0.0493  H     1 RES1    0.0000
    30  H    -4.1873    -4.6541     0.0028  H     1 RES1    0.0000
    31  H    -3.7819    -5.8478     2.1852  H     1 RES1    0.0000
    32  H    -3.6587    -4.5116     4.2803  H     1 RES1    0.0000
    33  H    -3.6909    -3.2077     5.9830  H     1 RES1    0.0000
    34  H    -3.5339    -1.5392     7.8008  H     1 RES1    0.0000
    35  H    -3.6868     0.8878     7.2734  H     1 RES1    0.0000
    36  H    -3.9994     1.6434     4.9497  H     1 RES1    0.0000
    37  H    -2.1208     0.0017     3.8205  H     1 RES1    0.0000
    38  H    -3.8359     2.8426     1.1231  H     1 RES1    0.0000
    39  H    -4.5044     1.3308    -0.7636  H     1 RES1    0.0000
    40  H    -6.2262    -0.4364    -0.3782  H     1 RES1    0.0000
    41  H    -7.2613    -0.6880     1.9032  H     1 RES1    0.0000
    42  H    -6.7247     0.9386     3.7201  H     1 RES1    0.0000
    43  H    -5.0325     2.7650     3.3079  H     1 RES1    0.0000
    44  H     1.2098     0.0004     3.1973  H     1 RES1    0.0000
    45  H     3.3600     0.0022     1.9553  H     1 RES1    0.0000
    46  H     3.3578     0.0037    -0.5287  H     1 RES1    0.0000
    47  H     1.2101     0.0015    -1.7777  H     1 RES1    0.0000
    48  H    -0.9460    -0.0001    -0.5311  H     1 RES1    0.0000
@<TRIPOS>BOND
     1      1      2     ar
     2      1      6     ar
     3      1     48      1
     4      2      3     ar
     5      2      7      2
     6      3      4     ar
     7      3     44      1
     8      4      5     ar
     9      4     45      1
    10      5      6     ar
    11      5     46      1
    12      6     47      1
    13      7      8      1
    14      7      9      1
    15      8     37      1
    16      9     10      1
    17     10     11      1
    18     10     12      1
    19     10     13      1
    20     10     14      1
    21     10     15      1
    22     10     16      1
    23     10     17      1
    24     10     24      1
    25     11     12     ar
    26     11     16     ar
    27     11     38      1
    28     12     13      1
    29     12     43      1
    30     13     14      1
    31     13     42      1
    32     14     15      1
    33     14     41      1
    34     15     16      1
    35     15     40      1
    36     16     39      1
    37     17     18     ar
    38     17     22     ar
    39     18     19     ar
    40     18     23      1
    41     19     20     ar
    42     19     33      1
    43     20     21     ar
    44     20     34      1
    45     21     22     ar
    46     21     35      1
    47     22     36      1
    48     23     24      1
    49     23     28      1
    50     24     25      1
    51     25     26      2
    52     25     29      1
    53     26     27      1
    54     26     30      1
    55     27     28      1
    56     27     31      1
    57     28     32      1
@<TRIPOS>SUBSTRUCTURE
      1 RES1       1

@<TRIPOS>MOLECULE
Ru_3_b_benzoic
    48     57      1
 SMALL
 NO_CHARGES
 ****
 ****
@<TRIPOS>ATOM
     1  C     0.0000     0.0000     0.0000  C.ar  1 RES1    0.0000
     2  C     0.0000     0.0000     1.4038  C.ar  1 RES1    0.0000
     3  C     1.2104     0.0000     2.1164  C.ar  1 RES1    0.0000
     4  C     2.4174     0.0438     1.4190  C.ar  1 RES1    0.0000
     5  C     2.4179     0.0548     0.0200  C.ar  1 RES1    0.0000
     6  C     1.2099     0.0191    -0.6881  C.ar  1 RES1    0.0000
     7  C    -1.2862     0.0090     2.1146  C.2   1 RES1    0.0000
     8  O    -1.2653    -0.5964     3.3004  O.3   1 RES1    0.0000
     9  O    -2.3412     0.5229     1.7108  O.3   1 RES1    0.0000
    10 RU    -2.8688     2.1078     0.3049 RU     1 RES1    0.0000
    11  C    -0.8721     3.1291     0.3824  C.ar  1 RES1    0.0000
    12  C    -1.2414     2.9455    -0.9688  C.ar  1 RES1    0.0000
    13  C    -2.5233     3.4091    -1.4013  C.3   1 RES1    0.0000
    14  C    -3.3798     4.0778    -0.4869  C.3   1 RES1    0.0000
    15  C    -2.9291     4.3612     0.8504  C.3   1 RES1    0.0000
    16  C    -1.6813     3.9025     1.2848  C.ar  1 RES1    0.0000
    17  C    -3.4981     0.6414    -0.9855  C.ar  1 RES1    0.0000
    18  C    -4.7521     0.0532    -0.6840  C.ar  1 RES1    0.0000
    19  C    -5.2890    -0.9658    -1.4865  C.ar  1 RES1    0.0000
    20  C    -4.5942    -1.4072    -2.6096  C.ar  1 RES1    0.0000
    21  C    -3.3646    -0.8247    -2.9329  C.ar  1 RES1    0.0000
    22  C    -2.8273     0.1875    -2.1291  C.ar  1 RES1    0.0000
    23  C    -5.4312     0.5994     0.4869  C.2   1 RES1    0.0000
    24  N    -4.7695     1.6340     1.0798  N.3   1 RES1    0.0000
    25  C    -5.2824     2.2205     2.1780  C.2   1 RES1    0.0000
    26  C    -6.4912     1.8291     2.7375  C.2   1 RES1    0.0000
    27  C    -7.1880     0.7739     2.1377  C.2   1 RES1    0.0000
    28  C    -6.6527     0.1568     1.0137  C.2   1 RES1    0.0000
    29  H    -1.8694     0.6209    -2.4078  H     1 RES1    0.0000
    30  H    -2.8229    -1.1559    -3.8152  H     1 RES1    0.0000
    31  H    -5.0099    -2.1925    -3.2333  H     1 RES1    0.0000
    32  H    -6.2502    -1.4098    -1.2429  H     1 RES1    0.0000
    33  H    -7.1699    -0.6688     0.5390  H     1 RES1    0.0000
    34  H    -8.1360     0.4369     2.5464  H     1 RES1    0.0000
    35  H    -6.8719     2.3380     3.6163  H     1 RES1    0.0000
    36  H    -4.6894     3.0227     2.6020  H     1 RES1    0.0000
    37  H    -2.8758     3.1780    -2.3994  H     1 RES1    0.0000
    38  H    -0.6063     2.3708    -1.6305  H     1 RES1    0.0000
    39  H     0.0392     2.6680     0.7442  H     1 RES1    0.0000
    40  H    -1.3651     4.0463     2.3116  H     1 RES1    0.0000
    41  H    -3.5963     4.8667     1.5405  H     1 RES1    0.0000
    42  H    -4.3769     4.3687    -0.7963  H     1 RES1    0.0000
    43  H    -2.1499    -0.5105     3.7068  H     1 RES1    0.0000
    44  H     1.1990    -0.0215     3.2011  H     1 RES1    0.0000
    45  H     3.3558     0.0603     1.9644  H     1 RES1    0.0000
    46  H     3.3604     0.0787    -0.5192  H     1 RES1    0.0000
    47  H     1.2164    -0.0049    -1.7742  H     1 RES1    0.0000
    48  H    -0.9436    -0.0342    -0.5286  H     1 RES1    0.0000
@<TRIPOS>BOND
     1      1      2     ar
     2      1      6     ar
     3      1     48      1
     4      2      3     ar
     5      2      7      2
     6      3      4     ar
     7      3     44      1
     8      4      5     ar
     9      4     45      1
    10      5      6     ar
    11      5     46      1
    12      6     47      1
    13      7      8      1
    14      7      9      1
    15      8     43      1
    16      9     10      1
    17     10     11      1
    18     10     12      1
    19     10     13      1
    20     10     14      1
    21     10     15      1
    22     10     16      1
    23     10     17      1
    24     10     24      1
    25     11     12     ar
    26     11     16     ar
    27     11     39      1
    28     12     13      1
    29     12     38      1
    30     13     14      1
    31     13     37      1
    32     14     15      1
    33     14     42      1
    34     15     16      1
    35     15     41      1
    36     16     40      1
    37     17     18     ar
    38     17     22     ar
    39     18     19     ar
    40     18     23      1
    41     19     20     ar
    42     19     32      1
    43     20     21     ar
    44     20     31      1
    45     21     22     ar
    46     21     30      1
    47     22     29      1
    48     23     24      1
    49     23     28      1
    50     24     25      1
    51     25     26      2
    52     25     36      1
    53     26     27      1
    54     26     35      1
    55     27     28      1
    56     27     34      1
    57     28     33      1
@<TRIPOS>SUBSTRUCTURE
      1 RES1       1

@<TRIPOS>MOLECULE
Ru_4_a_benzoic
    33     41      1
 SMALL
 NO_CHARGES
 ****
 ****
@<TRIPOS>ATOM
     1  C     0.0000     0.0000     0.0000  C.3   1 RES1    0.0000
     2  C     0.0000     0.0000     1.4386  C.3   1 RES1    0.0000
     3  C     1.2080     0.0000     2.1790  C.3   1 RES1    0.0000
     4  C     2.4328    -0.2109     1.4858  C.3   1 RES1    0.0000
     5  C     2.4230    -0.3400     0.0579  C.3   1 RES1    0.0000
     6  C     1.2097    -0.1464    -0.6850  C.3   1 RES1    0.0000
     7 RU     1.1415    -1.8345     0.9226 RU     1 RES1    0.0000
     8  N     1.4746    -3.5147    -0.3183  N.pl3 1 RES1    0.0000
     9  C     1.8582    -4.6582     0.3249  C.2   1 RES1    0.0000
    10  C     2.0186    -5.8454    -0.3936  C.2   1 RES1    0.0000
    11  C     1.7874    -5.8601    -1.7676  C.2   1 RES1    0.0000
    12  C     1.3909    -4.6845    -2.4107  C.2   1 RES1    0.0000
    13  C     1.2446    -3.5338    -1.6455  C.2   1 RES1    0.0000
    14  C     2.0574    -4.4878     1.7680  C.ar  1 RES1    0.0000
    15  C     1.8441    -3.1716     2.2674  C.ar  1 RES1    0.0000
    16  C     2.0361    -2.9478     3.6404  C.ar  1 RES1    0.0000
    17  C     2.4009    -3.9930     4.4966  C.ar  1 RES1    0.0000
    18  C     2.5964    -5.2804     3.9889  C.ar  1 RES1    0.0000
    19  C     2.4246    -5.5299     2.6245  C.ar  1 RES1    0.0000
    20  H     1.8884    -1.9548     4.0555  H     1 RES1    0.0000
    21  H     2.5363    -3.8016     5.5574  H     1 RES1    0.0000
    22  H     2.8847    -6.0899     4.6524  H     1 RES1    0.0000
    23  H     2.5776    -6.5349     2.2423  H     1 RES1    0.0000
    24  H     2.3212    -6.7487     0.1232  H     1 RES1    0.0000
    25  H     1.9145    -6.7796    -2.3310  H     1 RES1    0.0000
    26  H     1.2010    -4.6536    -3.4778  H     1 RES1    0.0000
    27  H     0.9369    -2.5914    -2.0834  H     1 RES1    0.0000
    28  H     3.3584    -0.3452     2.0336  H     1 RES1    0.0000
    29  H     1.1839     0.0248     3.2613  H     1 RES1    0.0000
    30  H    -0.9474     0.0088     1.9674  H     1 RES1    0.0000
    31  H    -0.9412     0.0252    -0.5374  H     1 RES1    0.0000
    32  H     1.2229    -0.2333    -1.7659  H     1 RES1    0.0000
    33  H     3.3465    -0.5670    -0.4631  H     1 RES1    0.0000
@<TRIPOS>BOND
     1      1      2      1
     2      1      6      1
     3      1      7      1
     4      1     31      1
     5      2      3      1
     6      2      7      1
     7      2     30      1
     8      3      4      1
     9      3      7      1
    10      3     29      1
    11      4      5      1
    12      4      7      1
    13      4     28      1
    14      5      6      1
    15      5      7      1
    16      5     33      1
    17      6      7      1
    18      6     32      1
    19      7      8      1
    20      7     15      1
    21      8      9      1
    22      8     13      1
    23      9     10      1
    24      9     14      1
    25     10     11      1
    26     10     24      1
    27     11     12      1
    28     11     25      1
    29     12     13      2
    30     12     26      1
    31     13     27      1
    32     14     15     ar
    33     14     19     ar
    34     15     16     ar
    35     16     17     ar
    36     16     20      1
    37     17     18     ar
    38     17     21      1
    39     18     19     ar
    40     18     22      1
    41     19     23      1
@<TRIPOS>SUBSTRUCTURE
      1 RES1       1

@<TRIPOS>MOLECULE
Cu_1_a_benzoic
    57     63      1
 SMALL
 NO_CHARGES
 ****
 ****
@<TRIPOS>ATOM
     1  C     0.0000     0.0000     0.0000  C.2   1 RES1    0.0000
     2  C     0.0000     0.0000     1.3983  C.2   1 RES1    0.0000
     3  N     1.1682     0.0000     2.0867  N.3   1 RES1    0.0000
     4  C     2.3402    -0.0228     1.4263  C.2   1 RES1    0.0000
     5  C     2.4065    -0.0379     0.0377  C.2   1 RES1    0.0000
     6  C     1.2129    -0.0200    -0.6867  C.2   1 RES1    0.0000
     7  C    -1.2513     0.0107     2.1871  C.ar  1 RES1    0.0000
     8  C    -1.4058    -0.8520     3.2880  C.ar  1 RES1    0.0000
     9  C    -2.5572    -0.7836     4.0760  C.ar  1 RES1    0.0000
    10  C    -3.5670     0.1329     3.7640  C.ar  1 RES1    0.0000
    11  C    -3.4291     0.9718     2.6532  C.ar  1 RES1    0.0000
    12  C    -2.2778     0.9105     1.8665  C.ar  1 RES1    0.0000
    13 CU     1.1605     0.1979     4.0928 CU     1 RES1    0.0000
    14  O     1.2548    -0.0846     6.0574  O.3   1 RES1    0.0000
    15  C     1.6729    -1.2816     5.8382  C.3   1 RES1    0.0000
    16  C     1.9935    -2.2071     6.9300  C.ar  1 RES1    0.0000
    17  C     1.8564    -1.7871     8.2636  C.ar  1 RES1    0.0000
    18  C     2.1620    -2.6687     9.2975  C.ar  1 RES1    0.0000
    19  C     2.6021    -3.9645     9.0031  C.ar  1 RES1    0.0000
    20  C     2.7385    -4.3837     7.6745  C.ar  1 RES1    0.0000
    21  C     2.4354    -3.5077     6.6351  C.ar  1 RES1    0.0000
    22  O     1.7925    -1.6160     4.6014  O.3   1 RES1    0.0000
    23  N     0.5553     2.1206     4.0642  N.pl3 1 RES1    0.0000
    24  C     1.3879     3.0895     3.6096  C.2   1 RES1    0.0000
    25  C     0.9330     4.4030     3.4584  C.2   1 RES1    0.0000
    26  C    -0.3819     4.7176     3.7976  C.2   1 RES1    0.0000
    27  C    -1.2209     3.7116     4.2811  C.2   1 RES1    0.0000
    28  C    -0.7133     2.4224     4.3955  C.2   1 RES1    0.0000
    29  C     2.7734     2.6915     3.2778  C.ar  1 RES1    0.0000
    30  C     3.3493     3.0925     2.0639  C.ar  1 RES1    0.0000
    31  C     4.6297     2.6584     1.7167  C.ar  1 RES1    0.0000
    32  C     5.3472     1.8239     2.5801  C.ar  1 RES1    0.0000
    33  C     4.7882     1.4390     3.8033  C.ar  1 RES1    0.0000
    34  C     3.5093     1.8757     4.1570  C.ar  1 RES1    0.0000
    35  H     3.2335    -0.0029     2.0414  H     1 RES1    0.0000
    36  H     3.3721    -0.0537    -0.4555  H     1 RES1    0.0000
    37  H     1.2257    -0.0306    -1.7726  H     1 RES1    0.0000
    38  H    -0.9475    -0.0110    -0.5276  H     1 RES1    0.0000
    39  H    -2.1575     1.5800     1.0193  H     1 RES1    0.0000
    40  H    -4.2160     1.6773     2.4027  H     1 RES1    0.0000
    41  H    -4.4637     0.1822     4.3748  H     1 RES1    0.0000
    42  H    -2.6726    -1.4582     4.9192  H     1 RES1    0.0000
    43  H    -0.6464    -1.6013     3.5010  H     1 RES1    0.0000
    44  H     3.0984     1.6187     5.1310  H     1 RES1    0.0000
    45  H     5.3530     0.8161     4.4907  H     1 RES1    0.0000
    46  H     6.3434     1.4874     2.3081  H     1 RES1    0.0000
    47  H     5.0653     2.9672     0.7709  H     1 RES1    0.0000
    48  H     2.7802     3.7187     1.3825  H     1 RES1    0.0000
    49  H    -1.3266     1.5941     4.7340  H     1 RES1    0.0000
    50  H    -2.2503     3.9118     4.5568  H     1 RES1    0.0000
    51  H    -0.7438     5.7363     3.6943  H     1 RES1    0.0000
    52  H     1.6214     5.1622     3.1034  H     1 RES1    0.0000
    53  H     1.5136    -0.7784     8.4699  H     1 RES1    0.0000
    54  H     2.0587    -2.3504    10.3306  H     1 RES1    0.0000
    55  H     2.8395    -4.6500     9.8118  H     1 RES1    0.0000
    56  H     3.0803    -5.3905     7.4536  H     1 RES1    0.0000
    57  H     2.5344    -3.8123     5.5982  H     1 RES1    0.0000
@<TRIPOS>BOND
     1      1      2      1
     2      1      6      1
     3      1     38      1
     4      2      3      1
     5      2      7      1
     6      3      4      1
     7      3     13      1
     8      4      5      2
     9      4     35      1
    10      5      6      1
    11      5     36      1
    12      6     37      1
    13      7      8     ar
    14      7     12     ar
    15      8      9     ar
    16      8     43      1
    17      9     10     ar
    18      9     42      1
    19     10     11     ar
    20     10     41      1
    21     11     12     ar
    22     11     40      1
    23     12     39      1
    24     13     14      1
    25     13     15      1
    26     13     22      1
    27     13     23      1
    28     14     15      1
    29     15     16      1
    30     15     22      1
    31     16     17     ar
    32     16     21     ar
    33     17     18     ar
    34     17     53      1
    35     18     19     ar
    36     18     54      1
    37     19     20     ar
    38     19     55      1
    39     20     21     ar
    40     20     56      1
    41     21     57      1
    42     23     24      1
    43     23     28      1
    44     24     25      1
    45     24     29      1
    46     25     26      1
    47     25     52      1
    48     26     27      1
    49     26     51      1
    50     27     28      2
    51     27     50      1
    52     28     49      1
    53     29     30     ar
    54     29     34     ar
    55     30     31     ar
    56     30     48      1
    57     31     32     ar
    58     31     47      1
    59     32     33     ar
    60     32     46      1
    61     33     34     ar
    62     33     45      1
    63     34     44      1
@<TRIPOS>SUBSTRUCTURE
      1 RES1       1

@<TRIPOS>MOLECULE
Cu_1_b_benzoic
    57     61      1
 SMALL
 NO_CHARGES
 ****
 ****
@<TRIPOS>ATOM
     1  C     0.0000     0.0000     0.0000  C.ar  1 RES1    0.0000
     2  C     0.0000     0.0000     1.4035  C.ar  1 RES1    0.0000
     3  C     1.2184     0.0000     2.0966  C.ar  1 RES1    0.0000
     4  C     2.4227     0.0404     1.3935  C.ar  1 RES1    0.0000
     5  C     2.4180     0.0468    -0.0062  C.ar  1 RES1    0.0000
     6  C     1.2058     0.0116    -0.7032  C.ar  1 RES1    0.0000
     7  C    -1.2759     0.0480     2.1885  C.2   1 RES1    0.0000
     8  O    -1.3678    -0.4090     3.3163  O.2   1 RES1    0.0000
     9  O    -2.3045     0.6593     1.5932  O.3   1 RES1    0.0000
    10 CU    -2.0252     2.4487     0.9965 CU     1 RES1    0.0000
    11  N    -2.9787     2.2831    -0.7132  N.3   1 RES1    0.0000
    12  C    -3.2019     3.4201    -1.4200  C.2   1 RES1    0.0000
    13  C    -3.6852     3.3590    -2.7291  C.2   1 RES1    0.0000
    14  C    -3.9746     2.1168    -3.2922  C.2   1 RES1    0.0000
    15  C    -3.7906     0.9589    -2.5309  C.2   1 RES1    0.0000
    16  C    -3.2865     1.0817    -1.2416  C.2   1 RES1    0.0000
    17  C    -2.9469     4.6931    -0.7149  C.ar  1 RES1    0.0000
    18  C    -2.2826     5.7538    -1.3467  C.ar  1 RES1    0.0000
    19  C    -2.0659     6.9465    -0.6598  C.ar  1 RES1    0.0000
    20  C    -2.4990     7.0922     0.6634  C.ar  1 RES1    0.0000
    21  C    -3.1635     6.0434     1.3005  C.ar  1 RES1    0.0000
    22  C    -3.3985     4.8496     0.6124  C.ar  1 RES1    0.0000
    23  N    -1.1386     3.1175     2.6182  N.3   1 RES1    0.0000
    24  C    -0.1793     4.0789     2.5528  C.2   1 RES1    0.0000
    25  C     0.2886     4.6833     3.7233  C.2   1 RES1    0.0000
    26  C    -0.2136     4.2790     4.9590  C.2   1 RES1    0.0000
    27  C    -1.1697     3.2622     5.0091  C.2   1 RES1    0.0000
    28  C    -1.6084     2.7030     3.8154  C.2   1 RES1    0.0000
    29  C     0.3591     4.4278     1.2224  C.ar  1 RES1    0.0000
    30  C     0.6323     5.7613     0.8852  C.ar  1 RES1    0.0000
    31  C     1.1550     6.0730    -0.3693  C.ar  1 RES1    0.0000
    32  C     1.4056     5.0607    -1.3016  C.ar  1 RES1    0.0000
    33  C     1.1529     3.7280    -0.9661  C.ar  1 RES1    0.0000
    34  C     0.6444     3.4098     0.2937  C.ar  1 RES1    0.0000
    35  H    -2.3308     1.8948     3.7861  H     1 RES1    0.0000
    36  H    -1.5689     2.8996     5.9498  H     1 RES1    0.0000
    37  H     0.1532     4.7366     5.8731  H     1 RES1    0.0000
    38  H     1.0644     5.4373     3.6504  H     1 RES1    0.0000
    39  H     0.4099     6.5506     1.5966  H     1 RES1    0.0000
    40  H     1.3603     7.1088    -0.6236  H     1 RES1    0.0000
    41  H     1.8161     5.3100    -2.2759  H     1 RES1    0.0000
    42  H     1.3856     2.9263    -1.6607  H     1 RES1    0.0000
    43  H     0.5534     2.3683     0.5827  H     1 RES1    0.0000
    44  H    -4.0205     4.0800     1.0670  H     1 RES1    0.0000
    45  H    -3.5319     6.1619     2.3151  H     1 RES1    0.0000
    46  H    -2.3300     8.0275     1.1889  H     1 RES1    0.0000
    47  H    -1.5466     7.7625    -1.1529  H     1 RES1    0.0000
    48  H    -1.9199     5.6310    -2.3626  H     1 RES1    0.0000
    49  H    -3.1110     0.2333    -0.5900  H     1 RES1    0.0000
    50  H    -4.0292    -0.0228    -2.9251  H     1 RES1    0.0000
    51  H    -4.3603     2.0535    -4.3053  H     1 RES1    0.0000
    52  H    -3.8588     4.2810    -3.2729  H     1 RES1    0.0000
    53  H     1.1992    -0.0272     3.1818  H     1 RES1    0.0000
    54  H     3.3653     0.0573     1.9329  H     1 RES1    0.0000
    55  H     3.3575     0.0674    -0.5513  H     1 RES1    0.0000
    56  H     1.2018    -0.0122    -1.7897  H     1 RES1    0.0000
    57  H    -0.9439    -0.0157    -0.5331  H     1 RES1    0.0000
@<TRIPOS>BOND
     1      1      2     ar
     2      1      6     ar
     3      1     57      1
     4      2      3     ar
     5      2      7      1
     6      3      4     ar
     7      3     53      1
     8      4      5     ar
     9      4     54      1
    10      5      6     ar
    11      5     55      1
    12      6     56      1
    13      7      8      2
    14      7      9      1
    15      9     10      1
    16     10     11      1
    17     10     23      1
    18     11     12      1
    19     11     16      1
    20     12     13      1
    21     12     17      1
    22     13     14      1
    23     13     52      1
    24     14     15      1
    25     14     51      1
    26     15     16      2
    27     15     50      1
    28     16     49      1
    29     17     18     ar
    30     17     22     ar
    31     18     19     ar
    32     18     48      1
    33     19     20     ar
    34     19     47      1
    35     20     21     ar
    36     20     46      1
    37     21     22     ar
    38     21     45      1
    39     22     44      1
    40     23     24      1
    41     23     28      1
    42     24     25      1
    43     24     29      1
    44     25     26      1
    45     25     38      1
    46     26     27      1
    47     26     37      1
    48     27     28      2
    49     27     36      1
    50     28     35      1
    51     29     30     ar
    52     29     34     ar
    53     30     31     ar
    54     30     39      1
    55     31     32     ar
    56     31     40      1
    57     32     33     ar
    58     32     41      1
    59     33     34     ar
    60     33     42      1
    61     34     43      1
@<TRIPOS>SUBSTRUCTURE
      1 RES1       1

@<TRIPOS>MOLECULE
Cu_TS_1a3b_benzoic
    57     62      1
 SMALL
 NO_CHARGES
 ****
 ****
@<TRIPOS>ATOM
     1  C     0.0000     0.0000     0.0000  C.ar  1 RES1    0.0000
     2  C     0.0000     0.0000     1.4047  C.ar  1 RES1    0.0000
     3  C     1.2150     0.0000     2.1094  C.ar  1 RES1    0.0000
     4  C     2.4199    -0.0036     1.4101  C.ar  1 RES1    0.0000
     5  C     2.4173    -0.0040     0.0111  C.ar  1 RES1    0.0000
     6  C     1.2078    -0.0011    -0.6932  C.ar  1 RES1    0.0000
     7  C    -1.2808    -0.0022     2.1458  C.2   1 RES1    0.0000
     8  O    -1.2536     0.0090     3.4234  O.3   1 RES1    0.0000
     9  O    -2.3758    -0.0190     1.4828  O.3   1 RES1    0.0000
    10 CU    -4.0574    -0.2696     2.3784 CU     1 RES1    0.0000
    11  N    -6.0848    -0.0916     2.4136  N.3   1 RES1    0.0000
    12  C    -6.7774    -0.9391     1.6078  C.2   1 RES1    0.0000
    13  C    -8.1715    -1.0182     1.6730  C.2   1 RES1    0.0000
    14  C    -8.8613    -0.2078     2.5717  C.2   1 RES1    0.0000
    15  C    -8.1403     0.6646     3.3899  C.2   1 RES1    0.0000
    16  C    -6.7540     0.6889     3.2829  C.2   1 RES1    0.0000
    17  C    -5.9765    -1.7808     0.6977  C.ar  1 RES1    0.0000
    18  C    -6.2809    -3.1385     0.5232  C.ar  1 RES1    0.0000
    19  C    -5.4514    -3.9471    -0.2543  C.ar  1 RES1    0.0000
    20  C    -4.2991    -3.4158    -0.8479  C.ar  1 RES1    0.0000
    21  C    -3.9959    -2.0614    -0.6911  C.ar  1 RES1    0.0000
    22  C    -4.8436    -1.2413     0.0592  C.ar  1 RES1    0.0000
    23  C    -3.6631     0.4315     4.3395  C.ar  1 RES1    0.0000
    24  C    -4.2007    -0.5801     5.1788  C.ar  1 RES1    0.0000
    25  C    -4.8582    -0.2277     6.3638  C.ar  1 RES1    0.0000
    26  C    -4.9981     1.1185     6.7128  C.ar  1 RES1    0.0000
    27  C    -4.4763     2.1259     5.8924  C.ar  1 RES1    0.0000
    28  C    -3.8165     1.7789     4.7092  C.ar  1 RES1    0.0000
    29  C    -4.0631    -1.9917     4.7515  C.2   1 RES1    0.0000
    30  N    -3.9421    -2.1864     3.4174  N.pl3 1 RES1    0.0000
    31  C    -3.7851    -3.4251     2.9363  C.2   1 RES1    0.0000
    32  C    -3.7503    -4.5478     3.7622  C.2   1 RES1    0.0000
    33  C    -3.8810    -4.3611     5.1403  C.2   1 RES1    0.0000
    34  C    -4.0375    -3.0703     5.6432  C.2   1 RES1    0.0000
    35  H    -3.6969    -3.5066     1.8573  H     1 RES1    0.0000
    36  H    -3.6223    -5.5368     3.3351  H     1 RES1    0.0000
    37  H    -3.8505    -5.2100     5.8171  H     1 RES1    0.0000
    38  H    -4.1107    -2.8934     6.7107  H     1 RES1    0.0000
    39  H    -5.2844    -0.9965     7.0024  H     1 RES1    0.0000
    40  H    -5.5185     1.3826     7.6291  H     1 RES1    0.0000
    41  H    -4.5763     3.1689     6.1797  H     1 RES1    0.0000
    42  H    -3.3883     2.5577     4.0820  H     1 RES1    0.0000
    43  H    -2.4232     0.1700     3.8263  H     1 RES1    0.0000
    44  H    -6.1460     1.3294     3.9103  H     1 RES1    0.0000
    45  H    -8.6363     1.3138     4.1031  H     1 RES1    0.0000
    46  H    -9.9449    -0.2511     2.6284  H     1 RES1    0.0000
    47  H    -8.6951    -1.6961     1.0077  H     1 RES1    0.0000
    48  H    -4.6712    -0.1652     0.0695  H     1 RES1    0.0000
    49  H    -3.1178    -1.6334    -1.1639  H     1 RES1    0.0000
    50  H    -3.6500    -4.0538    -1.4402  H     1 RES1    0.0000
    51  H    -5.6918    -4.9985    -0.3819  H     1 RES1    0.0000
    52  H    -7.1457    -3.5633     1.0242  H     1 RES1    0.0000
    53  H     1.1995     0.0023     3.1939  H     1 RES1    0.0000
    54  H     3.3604    -0.0041     1.9529  H     1 RES1    0.0000
    55  H     3.3585    -0.0048    -0.5315  H     1 RES1    0.0000
    56  H     1.2104     0.0028    -1.7793  H     1 RES1    0.0000
    57  H    -0.9462     0.0091    -0.5306  H     1 RES1    0.0000
@<TRIPOS>BOND
     1      1      2     ar
     2      1      6     ar
     3      1     57      1
     4      2      3     ar
     5      2      7      2
     6      3      4     ar
     7      3     53      1
     8      4      5     ar
     9      4     54      1
    10      5      6     ar
    11      5     55      1
    12      6     56      1
    13      7      8      1
    14      7      9      1
    15      8     43      1
    16      9     10      1
    17     10     11      1
    18     10     23      1
    19     10     30      1
    20     11     12      1
    21     11     16      1
    22     12     13      1
    23     12     17      1
    24     13     14      1
    25     13     47      1
    26     14     15      1
    27     14     46      1
    28     15     16      2
    29     15     45      1
    30     16     44      1
    31     17     18     ar
    32     17     22     ar
    33     18     19     ar
    34     18     52      1
    35     19     20     ar
    36     19     51      1
    37     20     21     ar
    38     20     50      1
    39     21     22     ar
    40     21     49      1
    41     22     48      1
    42     23     24     ar
    43     23     28     ar
    44     24     25     ar
    45     24     29      1
    46     25     26     ar
    47     25     39      1
    48     26     27     ar
    49     26     40      1
    50     27     28     ar
    51     27     41      1
    52     28     42      1
    53     29     30      1
    54     29     34      1
    55     30     31      1
    56     31     32      2
    57     31     35      1
    58     32     33      1
    59     32     36      1
    60     33     34      1
    61     33     37      1
    62     34     38      1
@<TRIPOS>SUBSTRUCTURE
      1 RES1       1

@<TRIPOS>MOLECULE
Cu_3_b_benzoic
    57     62      1
 SMALL
 NO_CHARGES
 ****
 ****
@<TRIPOS>ATOM
     1  C     0.0000     0.0000     0.0000  C.ar  1 RES1    0.0000
     2  C     0.0000     0.0000     1.4059  C.ar  1 RES1    0.0000
     3  C     1.2153     0.0000     2.1124  C.ar  1 RES1    0.0000
     4  C     2.4192    -0.0058     1.4119  C.ar  1 RES1    0.0000
     5  C     2.4154    -0.0150     0.0126  C.ar  1 RES1    0.0000
     6  C     1.2061    -0.0118    -0.6931  C.ar  1 RES1    0.0000
     7  C    -1.2911    -0.0455     2.1032  C.2   1 RES1    0.0000
     8  O    -1.2213    -0.1153     3.4348  O.3   1 RES1    0.0000
     9  O    -2.3917    -0.0551     1.5358  O.3   1 RES1    0.0000
    10 CU    -3.3642    -1.3822     0.1915 CU     1 RES1    0.0000
    11  C    -3.6419    -2.1300    -1.6146  C.ar  1 RES1    0.0000
    12  C    -2.5637    -2.9736    -1.9756  C.ar  1 RES1    0.0000
    13  C    -2.4985    -3.5315    -3.2621  C.ar  1 RES1    0.0000
    14  C    -3.5128    -3.2768    -4.1844  C.ar  1 RES1    0.0000
    15  C    -4.6020    -2.4816    -3.8203  C.ar  1 RES1    0.0000
    16  C    -4.6637    -1.9157    -2.5381  C.ar  1 RES1    0.0000
    17  C    -1.5787    -3.2826    -0.9251  C.2   1 RES1    0.0000
    18  N    -1.8510    -2.7394     0.2910  N.pl3 1 RES1    0.0000
    19  C    -1.0841    -3.0286     1.3527  C.2   1 RES1    0.0000
    20  C     0.0335    -3.8485     1.2645  C.2   1 RES1    0.0000
    21  C     0.3598    -4.3782     0.0122  C.2   1 RES1    0.0000
    22  C    -0.4517    -4.1014    -1.0834  C.2   1 RES1    0.0000
    23  N    -5.0394    -0.2669     0.5715  N.3   1 RES1    0.0000
    24  C    -5.5606    -0.2199     1.8225  C.2   1 RES1    0.0000
    25  C    -6.6065     0.6557     2.1330  C.2   1 RES1    0.0000
    26  C    -7.1151     1.4989     1.1473  C.2   1 RES1    0.0000
    27  C    -6.5596     1.4550    -0.1324  C.2   1 RES1    0.0000
    28  C    -5.5237     0.5583    -0.3740  C.2   1 RES1    0.0000
    29  C    -4.9478    -1.0873     2.8542  C.ar  1 RES1    0.0000
    30  C    -4.6044    -0.5411     4.1022  C.ar  1 RES1    0.0000
    31  C    -3.9296    -1.3157     5.0498  C.ar  1 RES1    0.0000
    32  C    -3.5941    -2.6452     4.7598  C.ar  1 RES1    0.0000
    33  C    -3.9633    -3.2028     3.5330  C.ar  1 RES1    0.0000
    34  C    -4.6437    -2.4307     2.5870  C.ar  1 RES1    0.0000
    35  H    -5.5342    -1.3209    -2.2755  H     1 RES1    0.0000
    36  H    -5.4066    -2.3042    -4.5292  H     1 RES1    0.0000
    37  H    -3.4621    -3.7124    -5.1779  H     1 RES1    0.0000
    38  H    -1.6718    -4.1762    -3.5468  H     1 RES1    0.0000
    39  H    -0.2207    -4.5205    -2.0554  H     1 RES1    0.0000
    40  H     1.2340    -5.0117    -0.1061  H     1 RES1    0.0000
    41  H     0.6292    -4.0576     2.1461  H     1 RES1    0.0000
    42  H    -1.3914    -2.5914     2.2966  H     1 RES1    0.0000
    43  H    -4.9632    -2.8802     1.6498  H     1 RES1    0.0000
    44  H    -3.7378    -4.2427     3.3154  H     1 RES1    0.0000
    45  H    -3.0689    -3.2456     5.4967  H     1 RES1    0.0000
    46  H    -3.6681    -0.8855     6.0128  H     1 RES1    0.0000
    47  H    -4.8443     0.4972     4.3145  H     1 RES1    0.0000
    48  H    -5.0435     0.4934    -1.3433  H     1 RES1    0.0000
    49  H    -6.9125     2.1013    -0.9286  H     1 RES1    0.0000
    50  H    -7.9308     2.1788     1.3744  H     1 RES1    0.0000
    51  H    -7.0156     0.6545     3.1376  H     1 RES1    0.0000
    52  H    -2.1354    -0.2054     3.7808  H     1 RES1    0.0000
    53  H     1.2086     0.0039     3.1969  H     1 RES1    0.0000
    54  H     3.3600    -0.0021     1.9539  H     1 RES1    0.0000
    55  H     3.3569    -0.0210    -0.5294  H     1 RES1    0.0000
    56  H     1.2076    -0.0134    -1.7789  H     1 RES1    0.0000
    57  H    -0.9452     0.0022    -0.5328  H     1 RES1    0.0000
@<TRIPOS>BOND
     1      1      2     ar
     2      1      6     ar
     3      1     57      1
     4      2      3     ar
     5      2      7      2
     6      3      4     ar
     7      3     53      1
     8      4      5     ar
     9      4     54      1
    10      5      6     ar
    11      5     55      1
    12      6     56      1
    13      7      8      1
    14      7      9      1
    15      8     52      1
    16      9     10      1
    17     10     11      1
    18     10     18      1
    19     10     23      1
    20     11     12     ar
    21     11     16     ar
    22     12     13     ar
    23     12     17      1
    24     13     14     ar
    25     13     38      1
    26     14     15     ar
    27     14     37      1
    28     15     16     ar
    29     15     36      1
    30     16     35      1
    31     17     18      1
    32     17     22      1
    33     18     19      1
    34     19     20      2
    35     19     42      1
    36     20     21      1
    37     20     41      1
    38     21     22      1
    39     21     40      1
    40     22     39      1
    41     23     24      1
    42     23     28      1
    43     24     25      1
    44     24     29      1
    45     25     26      1
    46     25     51      1
    47     26     27      1
    48     26     50      1
    49     27     28      2
    50     27     49      1
    51     28     48      1
    52     29     30     ar
    53     29     34     ar
    54     30     31     ar
    55     30     47      1
    56     31     32     ar
    57     31     46      1
    58     32     33     ar
    59     32     45      1
    60     33     34     ar
    61     33     44      1
    62     34     43      1
@<TRIPOS>SUBSTRUCTURE
      1 RES1       1

@<TRIPOS>MOLECULE
Cu_4_a_benzoic
    42     46      1
 SMALL
 NO_CHARGES
 ****
 ****
@<TRIPOS>ATOM
     1  C     0.0000     0.0000     0.0000  C.ar  1 RES1    0.0000
     2  C     0.0000     0.0000     1.4033  C.ar  1 RES1    0.0000
     3  C     1.2266     0.0000     2.0970  C.ar  1 RES1    0.0000
     4  C     2.4327    -0.0176     1.3921  C.ar  1 RES1    0.0000
     5  C     2.4241    -0.0327    -0.0057  C.ar  1 RES1    0.0000
     6  C     1.2082    -0.0199    -0.6993  C.ar  1 RES1    0.0000
     7  C    -1.2762    -0.0423     2.1535  C.2   1 RES1    0.0000
     8  N    -1.3763    -0.9953     3.1170  N.3   1 RES1    0.0000
     9  C    -2.5093    -1.1008     3.8395  C.2   1 RES1    0.0000
    10  C    -3.5979    -0.2614     3.6345  C.2   1 RES1    0.0000
    11  C    -3.5115     0.7138     2.6374  C.2   1 RES1    0.0000
    12  C    -2.3402     0.8227     1.8886  C.2   1 RES1    0.0000
    13 CU     0.0849    -2.3293     3.1943 CU     1 RES1    0.0000
    14  N     1.4285    -3.5968     2.5138  N.pl3 1 RES1    0.0000
    15  C     1.6793    -4.6158     3.3821  C.2   1 RES1    0.0000
    16  C     2.5710    -5.6306     3.0161  C.2   1 RES1    0.0000
    17  C     3.1920    -5.5862     1.7705  C.2   1 RES1    0.0000
    18  C     2.9232    -4.5268     0.8977  C.2   1 RES1    0.0000
    19  C     2.0298    -3.5466     1.3124  C.2   1 RES1    0.0000
    20  C     0.9662    -4.5235     4.6677  C.ar  1 RES1    0.0000
    21  C     0.1085    -3.4173     4.8503  C.ar  1 RES1    0.0000
    22  C    -0.5600    -3.2341     6.0537  C.ar  1 RES1    0.0000
    23  C    -0.3984    -4.1699     7.0885  C.ar  1 RES1    0.0000
    24  C     0.4337    -5.2775     6.9084  C.ar  1 RES1    0.0000
    25  C     1.1190    -5.4554     5.7057  C.ar  1 RES1    0.0000
    26  H    -1.1968    -2.3678     6.2174  H     1 RES1    0.0000
    27  H    -0.9200    -4.0281     8.0312  H     1 RES1    0.0000
    28  H     0.5558    -6.0008     7.7090  H     1 RES1    0.0000
    29  H     1.7724    -6.3150     5.5859  H     1 RES1    0.0000
    30  H     2.7742    -6.4442     3.7023  H     1 RES1    0.0000
    31  H     3.8839    -6.3720     1.4820  H     1 RES1    0.0000
    32  H     3.3920    -4.4597    -0.0777  H     1 RES1    0.0000
    33  H     1.7859    -2.6895     0.6923  H     1 RES1    0.0000
    34  H     1.2335     0.0753     3.1825  H     1 RES1    0.0000
    35  H     3.3735    -0.0007     1.9340  H     1 RES1    0.0000
    36  H     3.3613    -0.0406    -0.5544  H     1 RES1    0.0000
    37  H     1.2011    -0.0263    -1.7852  H     1 RES1    0.0000
    38  H    -0.9448    -0.0050    -0.5363  H     1 RES1    0.0000
    39  H    -2.5244    -1.8954     4.5770  H     1 RES1    0.0000
    40  H    -4.4923    -0.3791     4.2365  H     1 RES1    0.0000
    41  H    -4.3447     1.3843     2.4494  H     1 RES1    0.0000
    42  H    -2.2304     1.5770     1.1170  H     1 RES1    0.0000
@<TRIPOS>BOND
     1      1      2     ar
     2      1      6     ar
     3      1     38      1
     4      2      3     ar
     5      2      7      1
     6      3      4     ar
     7      3     34      1
     8      4      5     ar
     9      4     35      1
    10      5      6     ar
    11      5     36      1
    12      6     37      1
    13      7      8      1
    14      7     12      1
    15      8      9      1
    16      8     13      1
    17      9     10      2
    18      9     39      1
    19     10     11      1
    20     10     40      1
    21     11     12      1
    22     11     41      1
    23     12     42      1
    24     13     14      1
    25     13     21      1
    26     14     15      1
    27     14     19      1
    28     15     16      1
    29     15     20      1
    30     16     17      1
    31     16     30      1
    32     17     18      1
    33     17     31      1
    34     18     19      2
    35     18     32      1
    36     19     33      1
    37     20     21     ar
    38     20     25     ar
    39     21     22     ar
    40     22     23     ar
    41     22     26      1
    42     23     24     ar
    43     23     27      1
    44     24     25     ar
    45     24     28      1
    46     25     29      1
@<TRIPOS>SUBSTRUCTURE
      1 RES1       1

@<TRIPOS>MOLECULE
Cu_5_a_benzoic
    36     41      1
 SMALL
 NO_CHARGES
 ****
 ****
@<TRIPOS>ATOM
     1  C     0.0000     0.0000     0.0000  C.ar  1 RES1    0.0000
     2  C     0.0000     0.0000     1.4065  C.ar  1 RES1    0.0000
     3  C     1.2102     0.0000     2.1229  C.ar  1 RES1    0.0000
     4  C     2.4167    -0.0001     1.4294  C.ar  1 RES1    0.0000
     5  C     2.4165    -0.0003     0.0291  C.ar  1 RES1    0.0000
     6  C     1.2117    -0.0002    -0.6845  C.ar  1 RES1    0.0000
     7  C    -1.2660    -0.0023     2.1274  C.3   1 RES1    0.0000
     8  O    -1.3393    -0.0012     3.4150  O.3   1 RES1    0.0000
     9 CU    -3.3172    -0.0167     3.2124 CU     1 RES1    0.0000
    10  O    -2.4111    -0.0081     1.5236  O.3   1 RES1    0.0000
    11  N    -4.0688    -0.0570     5.0188  N.pl3 1 RES1    0.0000
    12  C    -5.3805    -0.4088     5.0431  C.2   1 RES1    0.0000
    13  C    -6.0476    -0.6001     6.2513  C.2   1 RES1    0.0000
    14  C    -5.3453    -0.4061     7.4428  C.2   1 RES1    0.0000
    15  C    -3.9979    -0.0341     7.4017  C.2   1 RES1    0.0000
    16  C    -3.3853     0.1273     6.1628  C.2   1 RES1    0.0000
    17  C    -5.9567    -0.5956     3.6965  C.ar  1 RES1    0.0000
    18  C    -6.6939    -1.7355     3.3626  C.ar  1 RES1    0.0000
    19  C    -7.0623    -1.9578     2.0327  C.ar  1 RES1    0.0000
    20  C    -6.6905    -1.0576     1.0249  C.ar  1 RES1    0.0000
    21  C    -5.9789     0.0970     1.3487  C.ar  1 RES1    0.0000
    22  C    -5.6116     0.3382     2.6824  C.ar  1 RES1    0.0000
    23  H    -2.3379     0.3895     6.0530  H     1 RES1    0.0000
    24  H    -3.4269     0.1207     8.3104  H     1 RES1    0.0000
    25  H    -5.8461    -0.5411     8.3967  H     1 RES1    0.0000
    26  H    -7.0959    -0.8782     6.2494  H     1 RES1    0.0000
    27  H    -6.9421    -2.4619     4.1309  H     1 RES1    0.0000
    28  H    -7.6257    -2.8502     1.7770  H     1 RES1    0.0000
    29  H    -6.9741    -1.2508    -0.0048  H     1 RES1    0.0000
    30  H    -5.7260     0.8234     0.5828  H     1 RES1    0.0000
    31  H    -5.2473     1.3296     2.9625  H     1 RES1    0.0000
    32  H     1.1888    -0.0010     3.2078  H     1 RES1    0.0000
    33  H     3.3559    -0.0004     1.9739  H     1 RES1    0.0000
    34  H     3.3603    -0.0005    -0.5090  H     1 RES1    0.0000
    35  H     1.2218    -0.0003    -1.7701  H     1 RES1    0.0000
    36  H    -0.9445    -0.0005    -0.5340  H     1 RES1    0.0000
@<TRIPOS>BOND
     1      1      2     ar
     2      1      6     ar
     3      1     36      1
     4      2      3     ar
     5      2      7      1
     6      3      4     ar
     7      3     32      1
     8      4      5     ar
     9      4     33      1
    10      5      6     ar
    11      5     34      1
    12      6     35      1
    13      7      8      1
    14      7      9      1
    15      7     10      1
    16      8      9      1
    17      9     10      1
    18      9     11      1
    19      9     22      1
    20     11     12      1
    21     11     16      1
    22     12     13      1
    23     12     17      1
    24     13     14      1
    25     13     26      1
    26     14     15      1
    27     14     25      1
    28     15     16      2
    29     15     24      1
    30     16     23      1
    31     17     18     ar
    32     17     22     ar
    33     18     19     ar
    34     18     27      1
    35     19     20     ar
    36     19     28      1
    37     20     21     ar
    38     20     29      1
    39     21     22     ar
    40     21     30      1
    41     22     31      1
@<TRIPOS>SUBSTRUCTURE
      1 RES1       1

@<TRIPOS>MOLECULE
Pd_1_a_benzoic
    57     63      1
 SMALL
 NO_CHARGES
 ****
 ****
@<TRIPOS>ATOM
     1  C     0.0000     0.0000     0.0000  C.ar  1 RES1    0.0000
     2  C     0.0000     0.0000     1.4055  C.ar  1 RES1    0.0000
     3  C     1.2103     0.0000     2.1200  C.ar  1 RES1    0.0000
     4  C     2.4170     0.0004     1.4254  C.ar  1 RES1    0.0000
     5  C     2.4172    -0.0000     0.0255  C.ar  1 RES1    0.0000
     6  C     1.2115    -0.0004    -0.6860  C.ar  1 RES1    0.0000
     7  C    -1.2687    -0.0000     2.1298  C.3   1 RES1    0.0000
     8  O    -1.3263    -0.0360     3.4204  O.3   1 RES1    0.0000
     9 PD    -3.3806     0.0006     3.3356 PD     1 RES1    0.0000
    10  N    -5.3658     0.0734     2.7705  N.pl3 1 RES1    0.0000
    11  C    -6.3106    -0.8017     3.2005  C.2   1 RES1    0.0000
    12  C    -7.6594    -0.5781     2.8983  C.2   1 RES1    0.0000
    13  C    -8.0305     0.5227     2.1322  C.2   1 RES1    0.0000
    14  C    -7.0393     1.3884     1.6668  C.2   1 RES1    0.0000
    15  C    -5.7199     1.1297     2.0095  C.2   1 RES1    0.0000
    16  C    -5.8936    -1.9956     3.9652  C.ar  1 RES1    0.0000
    17  C    -6.5627    -2.3359     5.1489  C.ar  1 RES1    0.0000
    18  C    -6.1717    -3.4596     5.8782  C.ar  1 RES1    0.0000
    19  C    -5.1212    -4.2609     5.4215  C.ar  1 RES1    0.0000
    20  C    -4.4627    -3.9371     4.2307  C.ar  1 RES1    0.0000
    21  C    -4.8453    -2.8097     3.5040  C.ar  1 RES1    0.0000
    22  N    -3.9033    -0.1008     5.3312  N.pl3 1 RES1    0.0000
    23  C    -4.7443     0.7732     5.9415  C.2   1 RES1    0.0000
    24  C    -5.1716     0.5319     7.2529  C.2   1 RES1    0.0000
    25  C    -4.7123    -0.5859     7.9427  C.2   1 RES1    0.0000
    26  C    -3.8173    -1.4507     7.3106  C.2   1 RES1    0.0000
    27  C    -3.4393    -1.1738     6.0046  C.2   1 RES1    0.0000
    28  C    -5.1780     1.9846     5.2144  C.ar  1 RES1    0.0000
    29  C    -4.2393     2.7998     4.5597  C.ar  1 RES1    0.0000
    30  C    -4.6587     3.9436     3.8804  C.ar  1 RES1    0.0000
    31  C    -6.0154     4.2827     3.8483  C.ar  1 RES1    0.0000
    32  C    -6.9511     3.4801     4.5074  C.ar  1 RES1    0.0000
    33  C    -6.5338     2.3398     5.1952  C.ar  1 RES1    0.0000
    34  O    -2.4089     0.0580     1.5242  O.3   1 RES1    0.0000
    35  H    -2.7721    -1.8246     5.4530  H     1 RES1    0.0000
    36  H    -3.4237    -2.3302     7.8072  H     1 RES1    0.0000
    37  H    -5.0352    -0.7714     8.9627  H     1 RES1    0.0000
    38  H    -5.8346     1.2505     7.7219  H     1 RES1    0.0000
    39  H    -7.2602     1.7082     5.6993  H     1 RES1    0.0000
    40  H    -8.0047     3.7429     4.4885  H     1 RES1    0.0000
    41  H    -6.3400     5.1758     3.3221  H     1 RES1    0.0000
    42  H    -3.9254     4.5772     3.3897  H     1 RES1    0.0000
    43  H    -3.1839     2.5465     4.6045  H     1 RES1    0.0000
    44  H    -4.3499    -2.5686     2.5677  H     1 RES1    0.0000
    45  H    -3.6616    -4.5701     3.8599  H     1 RES1    0.0000
    46  H    -4.8248    -5.1413     5.9844  H     1 RES1    0.0000
    47  H    -6.6885    -3.7107     6.8000  H     1 RES1    0.0000
    48  H    -7.3717    -1.7052     5.5072  H     1 RES1    0.0000
    49  H    -4.9118     1.7826     1.7034  H     1 RES1    0.0000
    50  H    -7.2752     2.2550     1.0598  H     1 RES1    0.0000
    51  H    -9.0748     0.6942     1.8890  H     1 RES1    0.0000
    52  H    -8.3936    -1.2974     3.2441  H     1 RES1    0.0000
    53  H     1.1890     0.0014     3.2050  H     1 RES1    0.0000
    54  H     3.3563     0.0014     1.9700  H     1 RES1    0.0000
    55  H     3.3606    -0.0000    -0.5131  H     1 RES1    0.0000
    56  H     1.2201    -0.0015    -1.7717  H     1 RES1    0.0000
    57  H    -0.9452    -0.0014    -0.5332  H     1 RES1    0.0000
@<TRIPOS>BOND
     1      1      2     ar
     2      1      6     ar
     3      1     57      1
     4      2      3     ar
     5      2      7      1
     6      3      4     ar
     7      3     53      1
     8      4      5     ar
     9      4     54      1
    10      5      6     ar
    11      5     55      1
    12      6     56      1
    13      7      8      1
    14      7      9      1
    15      7     34      1
    16      8      9      1
    17      9     10      1
    18      9     22      1
    19      9     34      1
    20     10     11      1
    21     10     15      1
    22     11     12      1
    23     11     16      1
    24     12     13      1
    25     12     52      1
    26     13     14      1
    27     13     51      1
    28     14     15      2
    29     14     50      1
    30     15     49      1
    31     16     17     ar
    32     16     21     ar
    33     17     18     ar
    34     17     48      1
    35     18     19     ar
    36     18     47      1
    37     19     20     ar
    38     19     46      1
    39     20     21     ar
    40     20     45      1
    41     21     44      1
    42     22     23      1
    43     22     27      1
    44     23     24      1
    45     23     28      1
    46     24     25      1
    47     24     38      1
    48     25     26      1
    49     25     37      1
    50     26     27      2
    51     26     36      1
    52     27     35      1
    53     28     29     ar
    54     28     33     ar
    55     29     30     ar
    56     29     43      1
    57     30     31     ar
    58     30     42      1
    59     31     32     ar
    60     31     41      1
    61     32     33     ar
    62     32     40      1
    63     33     39      1
@<TRIPOS>SUBSTRUCTURE
      1 RES1       1

@<TRIPOS>MOLECULE
Pd_1_b_benzoic
    57     63      1
 SMALL
 NO_CHARGES
 ****
 ****
@<TRIPOS>ATOM
     1  C     0.0000     0.0000     0.0000  C.ar  1 RES1    0.0000
     2  C     0.0000     0.0000     1.4033  C.ar  1 RES1    0.0000
     3  C     1.2177     0.0000     2.0953  C.ar  1 RES1    0.0000
     4  C     2.4229    -0.0598     1.3940  C.ar  1 RES1    0.0000
     5  C     2.4187    -0.0928    -0.0049  C.ar  1 RES1    0.0000
     6  C     1.2059    -0.0452    -0.7028  C.ar  1 RES1    0.0000
     7  C    -1.2695    -0.0480     2.2006  C.2   1 RES1    0.0000
     8  O    -1.3392     0.3895     3.3349  O.2   1 RES1    0.0000
     9  O    -2.3443    -0.5820     1.6084  O.3   1 RES1    0.0000
    10 PD    -2.2829    -2.2376     0.4634 PD     1 RES1    0.0000
    11  C    -2.3472    -3.8844    -1.2502  C.ar  1 RES1    0.0000
    12  C    -3.7533    -3.7563    -1.0456  C.ar  1 RES1    0.0000
    13  C    -4.4731    -4.8090    -0.4641  C.ar  1 RES1    0.0000
    14  C    -3.8096    -5.9733    -0.0879  C.ar  1 RES1    0.0000
    15  C    -2.4237    -6.1069    -0.2756  C.ar  1 RES1    0.0000
    16  C    -1.6995    -5.0800    -0.8648  C.ar  1 RES1    0.0000
    17  C    -4.3947    -2.4486    -1.3356  C.2   1 RES1    0.0000
    18  N    -3.7321    -1.4342    -0.7328  N.3   1 RES1    0.0000
    19  C    -4.1739    -0.1707    -0.8041  C.2   1 RES1    0.0000
    20  C    -5.3207     0.1329    -1.5362  C.2   1 RES1    0.0000
    21  C    -6.0181    -0.9011    -2.1673  C.2   1 RES1    0.0000
    22  C    -5.5585    -2.2178    -2.0596  C.2   1 RES1    0.0000
    23  N    -0.9152    -3.2098     1.6831  N.pl3 1 RES1    0.0000
    24  C    -1.3245    -4.0452     2.6759  C.2   1 RES1    0.0000
    25  C    -0.3770    -4.7670     3.4137  C.2   1 RES1    0.0000
    26  C     0.9800    -4.6354     3.1349  C.2   1 RES1    0.0000
    27  C     1.3782    -3.7762     2.1100  C.2   1 RES1    0.0000
    28  C     0.4017    -3.0802     1.4105  C.2   1 RES1    0.0000
    29  C    -2.7706    -4.2171     2.9469  C.ar  1 RES1    0.0000
    30  C    -3.6310    -3.1172     3.1126  C.ar  1 RES1    0.0000
    31  C    -4.9890    -3.3299     3.3586  C.ar  1 RES1    0.0000
    32  C    -5.4974    -4.6289     3.4543  C.ar  1 RES1    0.0000
    33  C    -4.6392    -5.7246     3.3208  C.ar  1 RES1    0.0000
    34  C    -3.2822    -5.5192     3.0723  C.ar  1 RES1    0.0000
    35  H    -3.6040     0.5599    -0.2405  H     1 RES1    0.0000
    36  H    -5.6619     1.1605    -1.5974  H     1 RES1    0.0000
    37  H    -6.9176    -0.6849    -2.7357  H     1 RES1    0.0000
    38  H    -6.0808    -3.0452    -2.5281  H     1 RES1    0.0000
    39  H    -5.5354    -4.6925    -0.2747  H     1 RES1    0.0000
    40  H    -4.3692    -6.7781     0.3768  H     1 RES1    0.0000
    41  H    -1.9238    -7.0217     0.0274  H     1 RES1    0.0000
    42  H    -0.6347    -5.1886    -1.0469  H     1 RES1    0.0000
    43  H    -1.8302    -3.1832    -1.9036  H     1 RES1    0.0000
    44  H    -3.2404    -2.1053     3.0800  H     1 RES1    0.0000
    45  H    -5.6437    -2.4749     3.5010  H     1 RES1    0.0000
    46  H    -6.5533    -4.7871     3.6551  H     1 RES1    0.0000
    47  H    -5.0247    -6.7361     3.4139  H     1 RES1    0.0000
    48  H    -2.6146    -6.3684     2.9546  H     1 RES1    0.0000
    49  H     0.6580    -2.3988     0.6093  H     1 RES1    0.0000
    50  H     2.4217    -3.6297     1.8552  H     1 RES1    0.0000
    51  H     1.7146    -5.1871     3.7140  H     1 RES1    0.0000
    52  H    -0.7271    -5.4078     4.2150  H     1 RES1    0.0000
    53  H     1.1966     0.0313     3.1801  H     1 RES1    0.0000
    54  H     3.3649    -0.0740     1.9351  H     1 RES1    0.0000
    55  H     3.3571    -0.1349    -0.5508  H     1 RES1    0.0000
    56  H     1.2033    -0.0330    -1.7894  H     1 RES1    0.0000
    57  H    -0.9438     0.0382    -0.5358  H     1 RES1    0.0000
@<TRIPOS>BOND
     1      1      2     ar
     2      1      6     ar
     3      1     57      1
     4      2      3     ar
     5      2      7      1
     6      3      4     ar
     7      3     53      1
     8      4      5     ar
     9      4     54      1
    10      5      6     ar
    11      5     55      1
    12      6     56      1
    13      7      8      2
    14      7      9      1
    15      9     10      1
    16     10     11      1
    17     10     12      1
    18     10     18      1
    19     10     23      1
    20     11     12     ar
    21     11     16     ar
    22     11     43      1
    23     12     13     ar
    24     12     17      1
    25     13     14     ar
    26     13     39      1
    27     14     15     ar
    28     14     40      1
    29     15     16     ar
    30     15     41      1
    31     16     42      1
    32     17     18      1
    33     17     22      1
    34     18     19      1
    35     19     20      2
    36     19     35      1
    37     20     21      1
    38     20     36      1
    39     21     22      1
    40     21     37      1
    41     22     38      1
    42     23     24      1
    43     23     28      1
    44     24     25      1
    45     24     29      1
    46     25     26      1
    47     25     52      1
    48     26     27      1
    49     26     51      1
    50     27     28      2
    51     27     50      1
    52     28     49      1
    53     29     30     ar
    54     29     34     ar
    55     30     31     ar
    56     30     44      1
    57     31     32     ar
    58     31     45      1
    59     32     33     ar
    60     32     46      1
    61     33     34     ar
    62     33     47      1
    63     34     48      1
@<TRIPOS>SUBSTRUCTURE
      1 RES1       1

@<TRIPOS>MOLECULE
Pd_2_a_benzoic
    57     62      1
 SMALL
 NO_CHARGES
 ****
 ****
@<TRIPOS>ATOM
     1  C     0.0000     0.0000     0.0000  C.ar  1 RES1    0.0000
     2  C     0.0000     0.0000     1.4039  C.ar  1 RES1    0.0000
     3  C     1.2175     0.0000     2.1023  C.ar  1 RES1    0.0000
     4  C     2.4227    -0.0025     1.4024  C.ar  1 RES1    0.0000
     5  C     2.4196    -0.0011     0.0035  C.ar  1 RES1    0.0000
     6  C     1.2085     0.0012    -0.6961  C.ar  1 RES1    0.0000
     7  C    -1.2671     0.0088     2.1982  C.2   1 RES1    0.0000
     8  O    -1.2756     0.0881     3.4274  O.2   1 RES1    0.0000
     9  O    -2.3670    -0.0515     1.4591  O.3   1 RES1    0.0000
    10 PD    -4.0783     0.0099     2.5230 PD     1 RES1    0.0000
    11  N    -3.8878     2.0208     2.8390  N.3   1 RES1    0.0000
    12  C    -4.7096     2.4353     3.8327  C.2   1 RES1    0.0000
    13  C    -4.6083     3.7184     4.3624  C.2   1 RES1    0.0000
    14  C    -3.6506     4.5841     3.8296  C.2   1 RES1    0.0000
    15  C    -2.8205     4.1438     2.7952  C.2   1 RES1    0.0000
    16  C    -2.9578     2.8405     2.3249  C.2   1 RES1    0.0000
    17  C    -5.6339     1.3702     4.2752  C.ar  1 RES1    0.0000
    18  C    -6.2664     0.5683     3.2788  C.ar  1 RES1    0.0000
    19  C    -7.0445    -0.5393     3.6729  C.ar  1 RES1    0.0000
    20  C    -7.1830    -0.8495     5.0205  C.ar  1 RES1    0.0000
    21  C    -6.5750    -0.0423     5.9921  C.ar  1 RES1    0.0000
    22  C    -5.7994     1.0570     5.6266  C.ar  1 RES1    0.0000
    23  N    -4.2368    -2.0246     2.1828  N.pl3 1 RES1    0.0000
    24  C    -4.3785    -2.9918     3.1276  C.2   1 RES1    0.0000
    25  C    -4.5046    -4.3325     2.7284  C.2   1 RES1    0.0000
    26  C    -4.4766    -4.6775     1.3828  C.2   1 RES1    0.0000
    27  C    -4.3015    -3.6703     0.4314  C.2   1 RES1    0.0000
    28  C    -4.1767    -2.3621     0.8743  C.2   1 RES1    0.0000
    29  C    -4.3767    -2.6519     4.5674  C.ar  1 RES1    0.0000
    30  C    -5.2432    -3.3459     5.4319  C.ar  1 RES1    0.0000
    31  C    -5.2250    -3.1001     6.8030  C.ar  1 RES1    0.0000
    32  C    -4.3396    -2.1549     7.3308  C.ar  1 RES1    0.0000
    33  C    -3.4707    -1.4672     6.4796  C.ar  1 RES1    0.0000
    34  C    -3.4763    -1.7168     5.1052  C.ar  1 RES1    0.0000
    35  H    -2.3337     2.4188     1.5461  H     1 RES1    0.0000
    36  H    -2.0693     4.7936     2.3600  H     1 RES1    0.0000
    37  H    -3.5543     5.5940     4.2162  H     1 RES1    0.0000
    38  H    -5.2738     4.0260     5.1619  H     1 RES1    0.0000
    39  H    -5.2890     1.6468     6.3817  H     1 RES1    0.0000
    40  H    -6.6842    -0.2941     7.0413  H     1 RES1    0.0000
    41  H    -7.7694    -1.7090     5.3253  H     1 RES1    0.0000
    42  H    -7.5469    -1.1319     2.9143  H     1 RES1    0.0000
    43  H    -6.3715     0.9540     2.2641  H     1 RES1    0.0000
    44  H    -4.0127    -1.5424     0.1850  H     1 RES1    0.0000
    45  H    -4.2513    -3.8860    -0.6301  H     1 RES1    0.0000
    46  H    -4.5667    -5.7168     1.0814  H     1 RES1    0.0000
    47  H    -4.5878    -5.0933     3.4958  H     1 RES1    0.0000
    48  H    -5.9434    -4.0685     5.0219  H     1 RES1    0.0000
    49  H    -5.8992    -3.6448     7.4579  H     1 RES1    0.0000
    50  H    -4.3170    -1.9685     8.4010  H     1 RES1    0.0000
    51  H    -2.7595    -0.7524     6.8836  H     1 RES1    0.0000
    52  H    -2.7434    -1.2183     4.4767  H     1 RES1    0.0000
    53  H     1.1963     0.0007     3.1869  H     1 RES1    0.0000
    54  H     3.3638    -0.0052     1.9449  H     1 RES1    0.0000
    55  H     3.3600    -0.0021    -0.5409  H     1 RES1    0.0000
    56  H     1.2076     0.0029    -1.7825  H     1 RES1    0.0000
    57  H    -0.9437     0.0005    -0.5349  H     1 RES1    0.0000
@<TRIPOS>BOND
     1      1      2     ar
     2      1      6     ar
     3      1     57      1
     4      2      3     ar
     5      2      7      1
     6      3      4     ar
     7      3     53      1
     8      4      5     ar
     9      4     54      1
    10      5      6     ar
    11      5     55      1
    12      6     56      1
    13      7      8      2
    14      7      9      1
    15      9     10      1
    16     10     11      1
    17     10     18      1
    18     10     23      1
    19     11     12      1
    20     11     16      1
    21     12     13      1
    22     12     17      1
    23     13     14      1
    24     13     38      1
    25     14     15      1
    26     14     37      1
    27     15     16      2
    28     15     36      1
    29     16     35      1
    30     17     18     ar
    31     17     22     ar
    32     18     19     ar
    33     18     43      1
    34     19     20     ar
    35     19     42      1
    36     20     21     ar
    37     20     41      1
    38     21     22     ar
    39     21     40      1
    40     22     39      1
    41     23     24      1
    42     23     28      1
    43     24     25      1
    44     24     29      1
    45     25     26      1
    46     25     47      1
    47     26     27      1
    48     26     46      1
    49     27     28      2
    50     27     45      1
    51     28     44      1
    52     29     30     ar
    53     29     34     ar
    54     30     31     ar
    55     30     48      1
    56     31     32     ar
    57     31     49      1
    58     32     33     ar
    59     32     50      1
    60     33     34     ar
    61     33     51      1
    62     34     52      1
@<TRIPOS>SUBSTRUCTURE
      1 RES1       1

@<TRIPOS>MOLECULE
Pd_TS_2a3a_benzoic
    57     63      1
 SMALL
 NO_CHARGES
 ****
 ****
@<TRIPOS>ATOM
     1  C     0.0000     0.0000     0.0000  C.ar  1 RES1    0.0000
     2  C     0.0000     0.0000     1.4047  C.ar  1 RES1    0.0000
     3  C     1.2150     0.0000     2.1090  C.ar  1 RES1    0.0000
     4  C     2.4206    -0.0005     1.4104  C.ar  1 RES1    0.0000
     5  C     2.4185    -0.0006     0.0115  C.ar  1 RES1    0.0000
     6  C     1.2090    -0.0002    -0.6922  C.ar  1 RES1    0.0000
     7  C    -1.2773     0.0048     2.1577  C.2   1 RES1    0.0000
     8  O    -1.2656    -0.0246     3.4253  O.2   1 RES1    0.0000
     9  O    -2.3713     0.0517     1.4669  O.3   1 RES1    0.0000
    10 PD    -4.0343    -0.2431     2.6081 PD     1 RES1    0.0000
    11  N    -5.4542    -0.6731     4.0382  N.3   1 RES1    0.0000
    12  C    -5.4004     0.1143     5.1515  C.2   1 RES1    0.0000
    13  C    -6.1999    -0.1828     6.2605  C.2   1 RES1    0.0000
    14  C    -7.0655    -1.2717     6.2170  C.2   1 RES1    0.0000
    15  C    -7.1262    -2.0507     5.0578  C.2   1 RES1    0.0000
    16  C    -6.2999    -1.7191     3.9908  C.2   1 RES1    0.0000
    17  C    -4.5183     1.2822     5.0366  C.ar  1 RES1    0.0000
    18  C    -3.5345     1.2811     4.0025  C.ar  1 RES1    0.0000
    19  C    -2.8800     2.4902     3.7012  C.ar  1 RES1    0.0000
    20  C    -3.1201     3.6455     4.4466  C.ar  1 RES1    0.0000
    21  C    -4.0371     3.6122     5.5004  C.ar  1 RES1    0.0000
    22  C    -4.7458     2.4412     5.7840  C.ar  1 RES1    0.0000
    23  N    -4.6171    -1.7137     1.2050  N.3   1 RES1    0.0000
    24  C    -5.1364    -1.3634     0.0012  C.2   1 RES1    0.0000
    25  C    -5.2528    -2.3188    -1.0184  C.2   1 RES1    0.0000
    26  C    -4.8412    -3.6290    -0.7968  C.2   1 RES1    0.0000
    27  C    -4.3203    -3.9757     0.4533  C.2   1 RES1    0.0000
    28  C    -4.2227    -2.9867     1.4225  C.2   1 RES1    0.0000
    29  C    -5.5680     0.0343    -0.2065  C.ar  1 RES1    0.0000
    30  C    -5.2069     0.7057    -1.3841  C.ar  1 RES1    0.0000
    31  C    -5.5973     2.0300    -1.5849  C.ar  1 RES1    0.0000
    32  C    -6.3634     2.6895    -0.6191  C.ar  1 RES1    0.0000
    33  C    -6.7449     2.0197     0.5474  C.ar  1 RES1    0.0000
    34  C    -6.3500     0.6983     0.7548  C.ar  1 RES1    0.0000
    35  H    -2.5719     0.4017     3.8410  H     1 RES1    0.0000
    36  H    -2.1361     2.4985     2.9113  H     1 RES1    0.0000
    37  H    -2.5885     4.5633     4.2141  H     1 RES1    0.0000
    38  H    -4.2227     4.5060     6.0885  H     1 RES1    0.0000
    39  H    -5.5107     2.4536     6.5545  H     1 RES1    0.0000
    40  H    -6.1312     0.4380     7.1465  H     1 RES1    0.0000
    41  H    -7.6852    -1.5114     7.0755  H     1 RES1    0.0000
    42  H    -7.7907    -2.9042     4.9802  H     1 RES1    0.0000
    43  H    -6.2921    -2.2899     3.0699  H     1 RES1    0.0000
    44  H    -3.8009    -3.1877     2.4019  H     1 RES1    0.0000
    45  H    -3.9860    -4.9837     0.6734  H     1 RES1    0.0000
    46  H    -4.9319    -4.3724    -1.5831  H     1 RES1    0.0000
    47  H    -5.6848    -2.0173    -1.9661  H     1 RES1    0.0000
    48  H    -7.3589     2.5217     1.2894  H     1 RES1    0.0000
    49  H    -6.6698     3.7191    -0.7794  H     1 RES1    0.0000
    50  H    -5.3014     2.5472    -2.4928  H     1 RES1    0.0000
    51  H    -4.5981     0.1963    -2.1259  H     1 RES1    0.0000
    52  H    -6.6675     0.1706     1.6489  H     1 RES1    0.0000
    53  H     1.1972     0.0005     3.1935  H     1 RES1    0.0000
    54  H     3.3608    -0.0005     1.9539  H     1 RES1    0.0000
    55  H     3.3599    -0.0005    -0.5310  H     1 RES1    0.0000
    56  H     1.2115     0.0012    -1.7783  H     1 RES1    0.0000
    57  H    -0.9458     0.0035    -0.5309  H     1 RES1    0.0000
@<TRIPOS>BOND
     1      1      2     ar
     2      1      6     ar
     3      1     57      1
     4      2      3     ar
     5      2      7      1
     6      3      4     ar
     7      3     53      1
     8      4      5     ar
     9      4     54      1
    10      5      6     ar
    11      5     55      1
    12      6     56      1
    13      7      8      2
    14      7      9      1
    15      9     10      1
    16     10     11      1
    17     10     18      1
    18     10     23      1
    19     10     35      1
    20     11     12      1
    21     11     16      1
    22     12     13      1
    23     12     17      1
    24     13     14      1
    25     13     40      1
    26     14     15      1
    27     14     41      1
    28     15     16      2
    29     15     42      1
    30     16     43      1
    31     17     18     ar
    32     17     22     ar
    33     18     19     ar
    34     18     35      1
    35     19     20     ar
    36     19     36      1
    37     20     21     ar
    38     20     37      1
    39     21     22     ar
    40     21     38      1
    41     22     39      1
    42     23     24      1
    43     23     28      1
    44     24     25      1
    45     24     29      1
    46     25     26      1
    47     25     47      1
    48     26     27      1
    49     26     46      1
    50     27     28      2
    51     27     45      1
    52     28     44      1
    53     29     30     ar
    54     29     34     ar
    55     30     31     ar
    56     30     51      1
    57     31     32     ar
    58     31     50      1
    59     32     33     ar
    60     32     49      1
    61     33     34     ar
    62     33     48      1
    63     34     52      1
@<TRIPOS>SUBSTRUCTURE
      1 RES1       1

@<TRIPOS>MOLECULE
Pd_3_a_benzoic
    57     62      1
 SMALL
 NO_CHARGES
 ****
 ****
@<TRIPOS>ATOM
     1  C     0.0000     0.0000     0.0000  C.ar  1 RES1    0.0000
     2  C     0.0000     0.0000     1.4069  C.ar  1 RES1    0.0000
     3  C     1.2154     0.0000     2.1161  C.ar  1 RES1    0.0000
     4  C     2.4192     0.0003     1.4165  C.ar  1 RES1    0.0000
     5  C     2.4162     0.0008     0.0171  C.ar  1 RES1    0.0000
     6  C     1.2079     0.0008    -0.6903  C.ar  1 RES1    0.0000
     7  C    -1.2872    -0.0007     2.1074  C.2   1 RES1    0.0000
     8  O    -1.2148     0.0394     3.4429  O.3   1 RES1    0.0000
     9  O    -2.3847    -0.0375     1.5208  O.3   1 RES1    0.0000
    10 PD    -4.2776     0.2173     2.6718 PD     1 RES1    0.0000
    11  N    -4.5259    -1.7847     3.0584  N.pl3 1 RES1    0.0000
    12  C    -5.6034    -2.0873     3.8415  C.2   1 RES1    0.0000
    13  C    -5.8859    -3.4241     4.1437  C.2   1 RES1    0.0000
    14  C    -5.0728    -4.4340     3.6384  C.2   1 RES1    0.0000
    15  C    -3.9843    -4.1023     2.8252  C.2   1 RES1    0.0000
    16  C    -3.7472    -2.7599     2.5564  C.2   1 RES1    0.0000
    17  C    -6.3695    -0.9201     4.2721  C.ar  1 RES1    0.0000
    18  C    -5.9031     0.3368     3.8086  C.ar  1 RES1    0.0000
    19  C    -6.5886     1.4950     4.1747  C.ar  1 RES1    0.0000
    20  C    -7.7253     1.4101     4.9902  C.ar  1 RES1    0.0000
    21  C    -8.1859     0.1713     5.4441  C.ar  1 RES1    0.0000
    22  C    -7.5093    -0.9929     5.0858  C.ar  1 RES1    0.0000
    23  N    -4.1685     2.2869     2.3728  N.3   1 RES1    0.0000
    24  C    -5.0243     2.9123     1.5218  C.2   1 RES1    0.0000
    25  C    -5.0663     4.3114     1.4637  C.2   1 RES1    0.0000
    26  C    -4.2127     5.0686     2.2602  C.2   1 RES1    0.0000
    27  C    -3.3113     4.4111     3.1014  C.2   1 RES1    0.0000
    28  C    -3.3251     3.0230     3.1275  C.2   1 RES1    0.0000
    29  C    -5.9109     2.0852     0.6783  C.ar  1 RES1    0.0000
    30  C    -7.2845     2.3611     0.6322  C.ar  1 RES1    0.0000
    31  C    -8.1333     1.5659    -0.1386  C.ar  1 RES1    0.0000
    32  C    -7.6134     0.5015    -0.8810  C.ar  1 RES1    0.0000
    33  C    -6.2407     0.2361    -0.8568  C.ar  1 RES1    0.0000
    34  C    -5.3895     1.0220    -0.0797  C.ar  1 RES1    0.0000
    35  H    -2.6613     2.4637     3.7771  H     1 RES1    0.0000
    36  H    -2.6179     4.9558     3.7327  H     1 RES1    0.0000
    37  H    -4.2389     6.1533     2.2167  H     1 RES1    0.0000
    38  H    -5.7580     4.7814     0.7733  H     1 RES1    0.0000
    39  H    -7.6874     3.1781     1.2242  H     1 RES1    0.0000
    40  H    -9.1988     1.7751    -0.1575  H     1 RES1    0.0000
    41  H    -8.2750    -0.1135    -1.4841  H     1 RES1    0.0000
    42  H    -5.8314    -0.5760    -1.4510  H     1 RES1    0.0000
    43  H    -4.3195     0.8335    -0.0784  H     1 RES1    0.0000
    44  H    -2.9314    -2.4293     1.9232  H     1 RES1    0.0000
    45  H    -3.3338    -4.8617     2.4058  H     1 RES1    0.0000
    46  H    -5.2881    -5.4726     3.8710  H     1 RES1    0.0000
    47  H    -6.7410    -3.6625     4.7656  H     1 RES1    0.0000
    48  H    -7.8691    -1.9551     5.4392  H     1 RES1    0.0000
    49  H    -9.0673     0.1137     6.0754  H     1 RES1    0.0000
    50  H    -8.2506     2.3191     5.2714  H     1 RES1    0.0000
    51  H    -6.2525     2.4681     3.8346  H     1 RES1    0.0000
    52  H    -2.1305    -0.0053     3.8019  H     1 RES1    0.0000
    53  H     1.2091    -0.0019     3.2005  H     1 RES1    0.0000
    54  H     3.3594    -0.0006     1.9594  H     1 RES1    0.0000
    55  H     3.3580     0.0010    -0.5241  H     1 RES1    0.0000
    56  H     1.2120     0.0016    -1.7760  H     1 RES1    0.0000
    57  H    -0.9463     0.0006    -0.5306  H     1 RES1    0.0000
@<TRIPOS>BOND
     1      1      2     ar
     2      1      6     ar
     3      1     57      1
     4      2      3     ar
     5      2      7      2
     6      3      4     ar
     7      3     53      1
     8      4      5     ar
     9      4     54      1
    10      5      6     ar
    11      5     55      1
    12      6     56      1
    13      7      8      1
    14      7      9      1
    15      8     52      1
    16      9     10      1
    17     10     11      1
    18     10     18      1
    19     10     23      1
    20     11     12      1
    21     11     16      1
    22     12     13      1
    23     12     17      1
    24     13     14      1
    25     13     47      1
    26     14     15      1
    27     14     46      1
    28     15     16      2
    29     15     45      1
    30     16     44      1
    31     17     18     ar
    32     17     22     ar
    33     18     19     ar
    34     19     20     ar
    35     19     51      1
    36     20     21     ar
    37     20     50      1
    38     21     22     ar
    39     21     49      1
    40     22     48      1
    41     23     24      1
    42     23     28      1
    43     24     25      1
    44     24     29      1
    45     25     26      1
    46     25     38      1
    47     26     27      1
    48     26     37      1
    49     27     28      2
    50     27     36      1
    51     28     35      1
    52     29     30     ar
    53     29     34     ar
    54     30     31     ar
    55     30     39      1
    56     31     32     ar
    57     31     40      1
    58     32     33     ar
    59     32     41      1
    60     33     34     ar
    61     33     42      1
    62     34     43      1
@<TRIPOS>SUBSTRUCTURE
      1 RES1       1

@<TRIPOS>MOLECULE
Pd_3_b_benzoic
    57     62      1
 SMALL
 NO_CHARGES
 ****
 ****
@<TRIPOS>ATOM
     1  C     0.0000     0.0000     0.0000  C.ar  1 RES1    0.0000
     2  C     0.0000     0.0000     1.4058  C.ar  1 RES1    0.0000
     3  C     1.2114     0.0000     2.1152  C.ar  1 RES1    0.0000
     4  C     2.4178    -0.0436     1.4173  C.ar  1 RES1    0.0000
     5  C     2.4173    -0.0608     0.0182  C.ar  1 RES1    0.0000
     6  C     1.2096    -0.0260    -0.6902  C.ar  1 RES1    0.0000
     7  C    -1.2843    -0.0718     2.1203  C.2   1 RES1    0.0000
     8  O    -1.2675     0.4396     3.3496  O.3   1 RES1    0.0000
     9  O    -2.3192    -0.5735     1.6574  O.3   1 RES1    0.0000
    10 PD    -2.3453    -2.2519     0.1198 PD     1 RES1    0.0000
    11  N    -3.5947    -1.2444    -1.1677  N.pl3 1 RES1    0.0000
    12  C    -3.9395    -1.9415    -2.2897  C.2   1 RES1    0.0000
    13  C    -4.8014    -1.3630    -3.2284  C.2   1 RES1    0.0000
    14  C    -5.3016    -0.0829    -3.0102  C.2   1 RES1    0.0000
    15  C    -4.9396     0.6114    -1.8513  C.2   1 RES1    0.0000
    16  C    -4.0816    -0.0101    -0.9516  C.2   1 RES1    0.0000
    17  C    -3.3356    -3.2697    -2.3694  C.ar  1 RES1    0.0000
    18  C    -2.4976    -3.6411    -1.2862  C.ar  1 RES1    0.0000
    19  C    -1.8830    -4.8938    -1.2994  C.ar  1 RES1    0.0000
    20  C    -2.0979    -5.7706    -2.3715  C.ar  1 RES1    0.0000
    21  C    -2.9264    -5.4058    -3.4360  C.ar  1 RES1    0.0000
    22  C    -3.5440    -4.1569    -3.4353  C.ar  1 RES1    0.0000
    23  N    -1.0605    -3.4267     1.2976  N.3   1 RES1    0.0000
    24  C    -1.5332    -4.4343     2.0798  C.2   1 RES1    0.0000
    25  C    -0.6446    -5.3153     2.7118  C.2   1 RES1    0.0000
    26  C     0.7284    -5.1612     2.5480  C.2   1 RES1    0.0000
    27  C     1.1989    -4.1147     1.7519  C.2   1 RES1    0.0000
    28  C     0.2738    -3.2759     1.1447  C.2   1 RES1    0.0000
    29  C    -2.9936    -4.6101     2.2249  C.ar  1 RES1    0.0000
    30  C    -3.5515    -5.8848     2.0471  C.ar  1 RES1    0.0000
    31  C    -4.9298    -6.0714     2.1580  C.ar  1 RES1    0.0000
    32  C    -5.7601    -4.9895     2.4640  C.ar  1 RES1    0.0000
    33  C    -5.2080    -3.7205     2.6634  C.ar  1 RES1    0.0000
    34  C    -3.8318    -3.5283     2.5426  C.ar  1 RES1    0.0000
    35  H     0.5864    -2.4681     0.4955  H     1 RES1    0.0000
    36  H     2.2586    -3.9504     1.5909  H     1 RES1    0.0000
    37  H     1.4195    -5.8414     3.0370  H     1 RES1    0.0000
    38  H    -1.0520    -6.1026     3.3362  H     1 RES1    0.0000
    39  H    -2.9060    -6.7210     1.7932  H     1 RES1    0.0000
    40  H    -5.3544    -7.0588     2.0028  H     1 RES1    0.0000
    41  H    -6.8325    -5.1362     2.5540  H     1 RES1    0.0000
    42  H    -5.8486    -2.8814     2.9197  H     1 RES1    0.0000
    43  H    -3.4032    -2.5462     2.7134  H     1 RES1    0.0000
    44  H    -3.7636     0.4628    -0.0289  H     1 RES1    0.0000
    45  H    -5.3120     1.6086    -1.6449  H     1 RES1    0.0000
    46  H    -5.9704     0.3703    -3.7358  H     1 RES1    0.0000
    47  H    -5.0744    -1.9181    -4.1184  H     1 RES1    0.0000
    48  H    -4.1872    -3.8741    -4.2639  H     1 RES1    0.0000
    49  H    -3.0888    -6.0907    -4.2626  H     1 RES1    0.0000
    50  H    -1.6131    -6.7434    -2.3712  H     1 RES1    0.0000
    51  H    -1.2371    -5.2022    -0.4850  H     1 RES1    0.0000
    52  H    -2.1467     0.3025     3.7533  H     1 RES1    0.0000
    53  H     1.1998     0.0108     3.1998  H     1 RES1    0.0000
    54  H     3.3566    -0.0597     1.9624  H     1 RES1    0.0000
    55  H     3.3592    -0.0905    -0.5220  H     1 RES1    0.0000
    56  H     1.2126    -0.0193    -1.7758  H     1 RES1    0.0000
    57  H    -0.9403     0.0204    -0.5407  H     1 RES1    0.0000
@<TRIPOS>BOND
     1      1      2     ar
     2      1      6     ar
     3      1     57      1
     4      2      3     ar
     5      2      7      2
     6      3      4     ar
     7      3     53      1
     8      4      5     ar
     9      4     54      1
    10      5      6     ar
    11      5     55      1
    12      6     56      1
    13      7      8      1
    14      7      9      1
    15      8     52      1
    16      9     10      1
    17     10     11      1
    18     10     18      1
    19     10     23      1
    20     11     12      1
    21     11     16      1
    22     12     13      1
    23     12     17      1
    24     13     14      1
    25     13     47      1
    26     14     15      1
    27     14     46      1
    28     15     16      2
    29     15     45      1
    30     16     44      1
    31     17     18     ar
    32     17     22     ar
    33     18     19     ar
    34     19     20     ar
    35     19     51      1
    36     20     21     ar
    37     20     50      1
    38     21     22     ar
    39     21     49      1
    40     22     48      1
    41     23     24      1
    42     23     28      1
    43     24     25      1
    44     24     29      1
    45     25     26      1
    46     25     38      1
    47     26     27      1
    48     26     37      1
    49     27     28      2
    50     27     36      1
    51     28     35      1
    52     29     30     ar
    53     29     34     ar
    54     30     31     ar
    55     30     39      1
    56     31     32     ar
    57     31     40      1
    58     32     33     ar
    59     32     41      1
    60     33     34     ar
    61     33     42      1
    62     34     43      1
@<TRIPOS>SUBSTRUCTURE
      1 RES1       1

@<TRIPOS>MOLECULE
Pd_4_a_benzoic
    42     46      1
 SMALL
 NO_CHARGES
 ****
 ****
@<TRIPOS>ATOM
     1  C     0.0000     0.0000     0.0000  C.ar  1 RES1    0.0000
     2  C     0.0000     0.0000     1.4014  C.ar  1 RES1    0.0000
     3  C     1.2300     0.0000     2.1030  C.ar  1 RES1    0.0000
     4  C     2.4288     0.0830     1.4007  C.ar  1 RES1    0.0000
     5  C     2.4126     0.0933    -0.0028  C.ar  1 RES1    0.0000
     6  C     1.2050     0.0326    -0.7006  C.ar  1 RES1    0.0000
     7  C    -1.2056     0.0897     2.2195  C.2   1 RES1    0.0000
     8  N    -0.9520     0.2012     3.5565  N.3   1 RES1    0.0000
     9  C    -1.9662     0.3522     4.4267  C.2   1 RES1    0.0000
    10  C    -3.2938     0.3885     4.0169  C.2   1 RES1    0.0000
    11  C    -3.5726     0.2586     2.6534  C.2   1 RES1    0.0000
    12  C    -2.5228     0.1112     1.7516  C.2   1 RES1    0.0000
    13 PD     1.0294    -0.0270     4.0833 PD     1 RES1    0.0000
    14  N     3.0090    -0.4269     4.6366  N.pl3 1 RES1    0.0000
    15  C     3.3624     0.1848     5.7966  C.2   1 RES1    0.0000
    16  C     4.6734     0.1430     6.2701  C.2   1 RES1    0.0000
    17  C     5.6244    -0.5947     5.5651  C.2   1 RES1    0.0000
    18  C     5.2342    -1.2825     4.4135  C.2   1 RES1    0.0000
    19  C     3.9179    -1.1705     3.9773  C.2   1 RES1    0.0000
    20  C     2.2473     0.8365     6.5189  C.ar  1 RES1    0.0000
    21  C     2.3168     2.1719     6.9358  C.ar  1 RES1    0.0000
    22  C     1.2209     2.7608     7.5678  C.ar  1 RES1    0.0000
    23  C     0.0531     2.0230     7.7994  C.ar  1 RES1    0.0000
    24  C    -0.0150     0.6850     7.4085  C.ar  1 RES1    0.0000
    25  C     1.0737     0.0860     6.7610  C.ar  1 RES1    0.0000
    26  H     3.3779     0.1634     1.9169  H     1 RES1    0.0000
    27  H     3.3521     0.1566    -0.5448  H     1 RES1    0.0000
    28  H     1.2006     0.0344    -1.7861  H     1 RES1    0.0000
    29  H    -0.9400    -0.0068    -0.5442  H     1 RES1    0.0000
    30  H    -2.7150     0.0154     0.6892  H     1 RES1    0.0000
    31  H    -4.5981     0.2761     2.2971  H     1 RES1    0.0000
    32  H    -4.0828     0.5142     4.7501  H     1 RES1    0.0000
    33  H    -1.6821     0.4497     5.4674  H     1 RES1    0.0000
    34  H     1.0650    -0.9859     6.5629  H     1 RES1    0.0000
    35  H    -0.8981     0.0928     7.6325  H     1 RES1    0.0000
    36  H    -0.7898     2.4873     8.3023  H     1 RES1    0.0000
    37  H     1.2755     3.7994     7.8801  H     1 RES1    0.0000
    38  H     3.2169     2.7484     6.7430  H     1 RES1    0.0000
    39  H     3.5652    -1.6636     3.0801  H     1 RES1    0.0000
    40  H     5.9340    -1.8950     3.8555  H     1 RES1    0.0000
    41  H     6.6485    -0.6518     5.9214  H     1 RES1    0.0000
    42  H     4.9215     0.6568     7.1926  H     1 RES1    0.0000
@<TRIPOS>BOND
     1      1      2     ar
     2      1      6     ar
     3      1     29      1
     4      2      3     ar
     5      2      7      1
     6      3      4     ar
     7      3     13      1
     8      4      5     ar
     9      4     26      1
    10      5      6     ar
    11      5     27      1
    12      6     28      1
    13      7      8      1
    14      7     12      1
    15      8      9      1
    16      8     13      1
    17      9     10      2
    18      9     33      1
    19     10     11      1
    20     10     32      1
    21     11     12      1
    22     11     31      1
    23     12     30      1
    24     13     14      1
    25     14     15      1
    26     14     19      1
    27     15     16      1
    28     15     20      1
    29     16     17      1
    30     16     42      1
    31     17     18      1
    32     17     41      1
    33     18     19      2
    34     18     40      1
    35     19     39      1
    36     20     21     ar
    37     20     25     ar
    38     21     22     ar
    39     21     38      1
    40     22     23     ar
    41     22     37      1
    42     23     24     ar
    43     23     36      1
    44     24     25     ar
    45     24     35      1
    46     25     34      1
@<TRIPOS>SUBSTRUCTURE
      1 RES1       1

@<TRIPOS>MOLECULE
Pd_5_a_benzoic
    36     41      1
 SMALL
 NO_CHARGES
 ****
 ****
@<TRIPOS>ATOM
     1  C     0.0000     0.0000     0.0000  C.ar  1 RES1    0.0000
     2  C     0.0000     0.0000     1.4064  C.ar  1 RES1    0.0000
     3  C     1.2097     0.0000     2.1238  C.ar  1 RES1    0.0000
     4  C     2.4161     0.0000     1.4302  C.ar  1 RES1    0.0000
     5  C     2.4166    -0.0001     0.0299  C.ar  1 RES1    0.0000
     6  C     1.2120    -0.0000    -0.6839  C.ar  1 RES1    0.0000
     7  C    -1.2630    -0.0000     2.1283  C.3   1 RES1    0.0000
     8  O    -1.3328    -0.0005     3.4194  O.3   1 RES1    0.0000
     9 PD    -3.3690    -0.0044     3.3441 PD     1 RES1    0.0000
    10  O    -2.4115     0.0011     1.5274  O.3   1 RES1    0.0000
    11  C    -4.1864    -0.3301     5.4910  C.ar  1 RES1    0.0000
    12  C    -5.1348     0.7039     5.2093  C.ar  1 RES1    0.0000
    13  C    -5.0814     1.9103     5.9142  C.ar  1 RES1    0.0000
    14  C    -4.0916     2.1013     6.8797  C.ar  1 RES1    0.0000
    15  C    -3.1326     1.1084     7.1425  C.ar  1 RES1    0.0000
    16  C    -3.1891    -0.1060     6.4703  C.ar  1 RES1    0.0000
    17  C    -6.0444     0.5082     4.0585  C.2   1 RES1    0.0000
    18  N    -5.3730     0.0513     2.9725  N.3   1 RES1    0.0000
    19  C    -6.0029    -0.1571     1.8052  C.2   1 RES1    0.0000
    20  C    -7.3705     0.0804     1.6857  C.2   1 RES1    0.0000
    21  C    -8.0764     0.5595     2.7932  C.2   1 RES1    0.0000
    22  C    -7.4059     0.7854     3.9987  C.2   1 RES1    0.0000
    23  H    -4.4016    -1.3549     5.1829  H     1 RES1    0.0000
    24  H    -2.4826    -0.8984     6.6966  H     1 RES1    0.0000
    25  H    -2.3630     1.2846     7.8871  H     1 RES1    0.0000
    26  H    -4.0508     3.0418     7.4213  H     1 RES1    0.0000
    27  H    -5.7855     2.7033     5.6813  H     1 RES1    0.0000
    28  H    -5.3866    -0.5054     0.9831  H     1 RES1    0.0000
    29  H    -7.8658    -0.1049     0.7389  H     1 RES1    0.0000
    30  H    -9.1415     0.7557     2.7184  H     1 RES1    0.0000
    31  H    -7.9219     1.1573     4.8775  H     1 RES1    0.0000
    32  H     1.1883     0.0001     3.2088  H     1 RES1    0.0000
    33  H     3.3551    -0.0001     1.9750  H     1 RES1    0.0000
    34  H     3.3605    -0.0002    -0.5077  H     1 RES1    0.0000
    35  H     1.2223    -0.0000    -1.7695  H     1 RES1    0.0000
    36  H    -0.9437     0.0006    -0.5358  H     1 RES1    0.0000
@<TRIPOS>BOND
     1      1      2     ar
     2      1      6     ar
     3      1     36      1
     4      2      3     ar
     5      2      7      1
     6      3      4     ar
     7      3     32      1
     8      4      5     ar
     9      4     33      1
    10      5      6     ar
    11      5     34      1
    12      6     35      1
    13      7      8      1
    14      7      9      1
    15      7     10      1
    16      8      9      1
    17      9     10      1
    18      9     11      1
    19      9     18      1
    20     11     12     ar
    21     11     16     ar
    22     11     23      1
    23     12     13     ar
    24     12     17      1
    25     13     14     ar
    26     13     27      1
    27     14     15     ar
    28     14     26      1
    29     15     16     ar
    30     15     25      1
    31     16     24      1
    32     17     18      1
    33     17     22      1
    34     18     19      1
    35     19     20      2
    36     19     28      1
    37     20     21      1
    38     20     29      1
    39     21     22      1
    40     21     30      1
    41     22     31      1
@<TRIPOS>SUBSTRUCTURE
      1 RES1       1

@<TRIPOS>MOLECULE
benzoic_acid
    15     15      1
 SMALL
 NO_CHARGES
 ****
 ****
@<TRIPOS>ATOM
     1  C     0.0000     0.0000     0.0000  C.ar  1 RES1    0.0000
     2  C     0.0000     0.0000     1.4028  C.ar  1 RES1    0.0000
     3  C     1.2154     0.0000     2.1028  C.ar  1 RES1    0.0000
     4  C     2.4218     0.0000     1.4059  C.ar  1 RES1    0.0000
     5  C     2.4199     0.0000     0.0074  C.ar  1 RES1    0.0000
     6  C     1.2099     0.0000    -0.6932  C.ar  1 RES1    0.0000
     7  C    -1.2563     0.0000     2.1974  C.2   1 RES1    0.0000
     8  O    -1.3132     0.0000     3.4115  O.2   1 RES1    0.0000
     9  O    -2.3756     0.0000     1.4254  O.3   1 RES1    0.0000
    10  H    -3.1270     0.0000     2.0466  H     1 RES1    0.0000
    11  H     1.1891     0.0000     3.1876  H     1 RES1    0.0000
    12  H     3.3621     0.0000     1.9503  H     1 RES1    0.0000
    13  H     3.3609     0.0000    -0.5366  H     1 RES1    0.0000
    14  H     1.2096     0.0000    -1.7797  H     1 RES1    0.0000
    15  H    -0.9428     0.0000    -0.5360  H     1 RES1    0.0000
@<TRIPOS>BOND
     1      1      2     ar
     2      1      6     ar
     3      1     15      1
     4      2      3     ar
     5      2      7      1
     6      3      4     ar
     7      3     11      1
     8      4      5     ar
     9      4     12      1
    10      5      6     ar
    11      5     13      1
    12      6     14      1
    13      7      8      2
    14      7      9      1
    15      9     10      1
@<TRIPOS>SUBSTRUCTURE
      1 RES1       1

@<TRIPOS>MOLECULE
Ru_1_a_nitrobenzoic
    50     59      1
 SMALL
 NO_CHARGES
 ****
 ****
@<TRIPOS>ATOM
     1  C     0.0000     0.0000     0.0000  C.ar  1 RES1    0.0000
     2  C     0.0000     0.0000     1.4044  C.ar  1 RES1    0.0000
     3  C     1.2086     0.0000     2.1195  C.ar  1 RES1    0.0000
     4  C     2.4193     0.0042     1.4336  C.ar  1 RES1    0.0000
     5  C     2.3939     0.0083     0.0391  C.ar  1 RES1    0.0000
     6  C     1.2065     0.0050    -0.6928  C.ar  1 RES1    0.0000
     7  C    -1.2792     0.0020     2.1321  C.2   1 RES1    0.0000
     8  O    -1.3330     0.0412     3.4146  O.3   1 RES1    0.0000
     9 RU    -3.4517     0.1531     3.3880 RU     1 RES1    0.0000
    10  C    -4.4745     0.0692     5.3523  C.ar  1 RES1    0.0000
    11  C    -3.7378    -1.1288     5.1375  C.ar  1 RES1    0.0000
    12  C    -3.9582    -1.9290     3.9749  C.ar  1 RES1    0.0000
    13  C    -4.8826    -1.4782     2.9981  C.ar  1 RES1    0.0000
    14  C    -5.6351    -0.2797     3.1948  C.ar  1 RES1    0.0000
    15  C    -5.4164     0.4858     4.3656  C.ar  1 RES1    0.0000
    16  N     3.6819     0.0168    -0.6955  N.pl3 1 RES1    0.0000
    17  O     4.7101     0.0212    -0.0252  O.2   1 RES1    0.0000
    18  N    -3.1457     2.2778     3.2164  N.3   1 RES1    0.0000
    19  C    -4.0090     3.1095     2.5720  C.2   1 RES1    0.0000
    20  C    -3.8692     4.4988     2.6717  C.2   1 RES1    0.0000
    21  C    -2.8307     5.0481     3.4181  C.2   1 RES1    0.0000
    22  C    -1.9368     4.1859     4.0543  C.2   1 RES1    0.0000
    23  C    -2.1280     2.8160     3.9294  C.2   1 RES1    0.0000
    24  C    -5.1149     2.5386     1.7681  C.ar  1 RES1    0.0000
    25  C    -4.8535     1.6762     0.6931  C.ar  1 RES1    0.0000
    26  C    -5.9106     1.1478    -0.0489  C.ar  1 RES1    0.0000
    27  C    -7.2327     1.4671     0.2814  C.ar  1 RES1    0.0000
    28  C    -7.4961     2.3375     1.3445  C.ar  1 RES1    0.0000
    29  C    -6.4390     2.8830     2.0773  C.ar  1 RES1    0.0000
    30  O    -2.4081    -0.0228     1.5296  O.3   1 RES1    0.0000
    31  O     3.6285     0.0203    -1.9217  O.2   1 RES1    0.0000
    32  H    -1.4633     2.1069     4.4056  H     1 RES1    0.0000
    33  H    -1.1050     4.5580     4.6426  H     1 RES1    0.0000
    34  H    -2.7154     6.1251     3.4933  H     1 RES1    0.0000
    35  H    -4.5737     5.1275     2.1384  H     1 RES1    0.0000
    36  H    -6.6383     3.5662     2.8993  H     1 RES1    0.0000
    37  H    -8.5199     2.5973     1.5970  H     1 RES1    0.0000
    38  H    -8.0538     1.0515    -0.2954  H     1 RES1    0.0000
    39  H    -5.7025     0.4904    -0.8882  H     1 RES1    0.0000
    40  H    -3.8301     1.4192     0.4483  H     1 RES1    0.0000
    41  H    -4.9562    -2.0020     2.0510  H     1 RES1    0.0000
    42  H    -3.3431    -2.8013     3.7890  H     1 RES1    0.0000
    43  H    -2.9371    -1.3927     5.8204  H     1 RES1    0.0000
    44  H    -4.2589     0.6973     6.2083  H     1 RES1    0.0000
    45  H    -5.8973     1.4527     4.4548  H     1 RES1    0.0000
    46  H    -6.2885     0.0925     2.4166  H     1 RES1    0.0000
    47  H     1.1894    -0.0071     3.2040  H     1 RES1    0.0000
    48  H     3.3706     0.0035     1.9514  H     1 RES1    0.0000
    49  H     1.2449     0.0059    -1.7752  H     1 RES1    0.0000
    50  H    -0.9434    -0.0058    -0.5350  H     1 RES1    0.0000
@<TRIPOS>BOND
     1      1      2     ar
     2      1      6     ar
     3      1     50      1
     4      2      3     ar
     5      2      7      2
     6      3      4     ar
     7      3     47      1
     8      4      5     ar
     9      4     48      1
    10      5      6     ar
    11      5     16      1
    12      6     49      1
    13      7      8      1
    14      7     30      1
    15      8      9      1
    16      9     10      1
    17      9     11      1
    18      9     12      1
    19      9     13      1
    20      9     14      1
    21      9     15      1
    22      9     18      1
    23      9     30      1
    24     10     11     ar
    25     10     15     ar
    26     10     44      1
    27     11     12     ar
    28     11     43      1
    29     12     13     ar
    30     12     42      1
    31     13     14     ar
    32     13     41      1
    33     14     15     ar
    34     14     46      1
    35     15     45      1
    36     16     17      1
    37     16     31      1
    38     18     19      1
    39     18     23      1
    40     19     20      1
    41     19     24      1
    42     20     21      1
    43     20     35      1
    44     21     22      1
    45     21     34      1
    46     22     23      2
    47     22     33      1
    48     23     32      1
    49     24     25     ar
    50     24     29     ar
    51     25     26     ar
    52     25     40      1
    53     26     27     ar
    54     26     39      1
    55     27     28     ar
    56     27     38      1
    57     28     29     ar
    58     28     37      1
    59     29     36      1
@<TRIPOS>SUBSTRUCTURE
      1 RES1       1

@<TRIPOS>MOLECULE
Ru_2_a_nitrobenzoic
    50     59      1
 SMALL
 NO_CHARGES
 ****
 ****
@<TRIPOS>ATOM
     1  C     0.0000     0.0000     0.0000  C.ar  1 RES1    0.0000
     2  C     0.0000     0.0000     1.4034  C.ar  1 RES1    0.0000
     3  C     1.2162     0.0000     2.1035  C.ar  1 RES1    0.0000
     4  C     2.4249    -0.0044     1.4131  C.ar  1 RES1    0.0000
     5  C     2.3957    -0.0080     0.0189  C.ar  1 RES1    0.0000
     6  C     1.2022    -0.0041    -0.7023  C.ar  1 RES1    0.0000
     7  C    -1.2753    -0.0078     2.1961  C.2   1 RES1    0.0000
     8  O    -1.2569    -0.0241     3.4297  O.2   1 RES1    0.0000
     9  N     3.6754    -0.0174    -0.7228  N.pl3 1 RES1    0.0000
    10  O     4.7111    -0.0217    -0.0625  O.2   1 RES1    0.0000
    11  O    -2.3673     0.0005     1.4617  O.3   1 RES1    0.0000
    12 RU    -4.2907    -0.1782     2.1438 RU     1 RES1    0.0000
    13  C    -3.9399     0.7126     4.4347  C.ar  1 RES1    0.0000
    14  C    -4.4513    -0.4772     5.0183  C.ar  1 RES1    0.0000
    15  C    -5.5597    -0.4220     5.8666  C.ar  1 RES1    0.0000
    16  C    -6.1697     0.8105     6.1237  C.ar  1 RES1    0.0000
    17  C    -5.6787     1.9912     5.5453  C.ar  1 RES1    0.0000
    18  C    -4.5591     1.9433     4.7152  C.ar  1 RES1    0.0000
    19  C    -3.8254    -1.7483     4.6016  C.2   1 RES1    0.0000
    20  N    -3.5731    -1.8211     3.2708  N.pl3 1 RES1    0.0000
    21  C    -2.9286    -2.8832     2.7623  C.2   1 RES1    0.0000
    22  C    -2.5405    -3.9524     3.5645  C.2   1 RES1    0.0000
    23  C    -2.8325    -3.9111     4.9298  C.2   1 RES1    0.0000
    24  C    -3.4818    -2.7935     5.4562  C.2   1 RES1    0.0000
    25  C    -6.4039     0.4603     2.3973  C.ar  1 RES1    0.0000
    26  C    -6.3889    -0.9082     2.0642  C.ar  1 RES1    0.0000
    27  C    -5.6439    -1.3421     0.9171  C.ar  1 RES1    0.0000
    28  C    -4.9814    -0.3944     0.0880  C.ar  1 RES1    0.0000
    29  C    -5.0465     1.0023     0.4048  C.ar  1 RES1    0.0000
    30  C    -5.7325     1.4209     1.5609  C.ar  1 RES1    0.0000
    31  O     3.6170    -0.0220    -1.9503  O.2   1 RES1    0.0000
    32  H    -2.7272    -2.8505     1.6972  H     1 RES1    0.0000
    33  H    -2.0200    -4.7950     3.1226  H     1 RES1    0.0000
    34  H    -2.5432    -4.7317     5.5790  H     1 RES1    0.0000
    35  H    -3.6942    -2.7078     6.5165  H     1 RES1    0.0000
    36  H    -5.9583    -1.3338     6.3026  H     1 RES1    0.0000
    37  H    -7.0343     0.8525     6.7800  H     1 RES1    0.0000
    38  H    -6.1569     2.9404     5.7681  H     1 RES1    0.0000
    39  H    -4.1403     2.8565     4.3016  H     1 RES1    0.0000
    40  H    -2.9252     0.6775     4.0044  H     1 RES1    0.0000
    41  H    -5.6819     2.4570     1.8740  H     1 RES1    0.0000
    42  H    -4.4568     1.7109    -0.1648  H     1 RES1    0.0000
    43  H    -4.3537    -0.7338    -0.7278  H     1 RES1    0.0000
    44  H    -5.5276    -2.4022     0.7184  H     1 RES1    0.0000
    45  H    -6.8298    -1.6373     2.7338  H     1 RES1    0.0000
    46  H    -6.8316     0.7817     3.3399  H     1 RES1    0.0000
    47  H     1.1963     0.0035     3.1876  H     1 RES1    0.0000
    48  H     3.3774    -0.0048     1.9288  H     1 RES1    0.0000
    49  H     1.2331    -0.0034    -1.7849  H     1 RES1    0.0000
    50  H    -0.9430     0.0061    -0.5344  H     1 RES1    0.0000
@<TRIPOS>BOND
     1      1      2     ar
     2      1      6     ar
     3      1     50      1
     4      2      3     ar
     5      2      7      1
     6      3      4     ar
     7      3     47      1
     8      4      5     ar
     9      4     48      1
    10      5      6     ar
    11      5      9      1
    12      6     49      1
    13      7      8      2
    14      7     11      1
    15      9     10      1
    16      9     31      1
    17     11     12      1
    18     12     13      1
    19     12     20      1
    20     12     25      1
    21     12     26      1
    22     12     27      1
    23     12     28      1
    24     12     29      1
    25     12     30      1
    26     13     14     ar
    27     13     18     ar
    28     13     40      1
    29     14     15     ar
    30     14     19      1
    31     15     16     ar
    32     15     36      1
    33     16     17     ar
    34     16     37      1
    35     17     18     ar
    36     17     38      1
    37     18     39      1
    38     19     20      1
    39     19     24      1
    40     20     21      1
    41     21     22      2
    42     21     32      1
    43     22     23      1
    44     22     33      1
    45     23     24      1
    46     23     34      1
    47     24     35      1
    48     25     26     ar
    49     25     30     ar
    50     25     46      1
    51     26     27     ar
    52     26     45      1
    53     27     28     ar
    54     27     44      1
    55     28     29     ar
    56     28     43      1
    57     29     30     ar
    58     29     42      1
    59     30     41      1
@<TRIPOS>SUBSTRUCTURE
      1 RES1       1

@<TRIPOS>MOLECULE
Ru_TS_2a3a_nitrobenzoic
    50     59      1
 SMALL
 NO_CHARGES
 ****
 ****
@<TRIPOS>ATOM
     1  C     0.0000     0.0000     0.0000  C.ar  1 RES1    0.0000
     2  C     0.0000     0.0000     1.4039  C.ar  1 RES1    0.0000
     3  C     1.2125     0.0000     2.1112  C.ar  1 RES1    0.0000
     4  C     2.4219    -0.0028     1.4219  C.ar  1 RES1    0.0000
     5  C     2.3945    -0.0044     0.0279  C.ar  1 RES1    0.0000
     6  C     1.2037    -0.0019    -0.6980  C.ar  1 RES1    0.0000
     7  C    -1.2841    -0.0001     2.1584  C.2   1 RES1    0.0000
     8  O    -1.2619     0.0165     3.4214  O.2   1 RES1    0.0000
     9  N     3.6780    -0.0095    -0.7113  N.pl3 1 RES1    0.0000
    10  O     4.7103    -0.0164    -0.0470  O.2   1 RES1    0.0000
    11  O    -2.3735    -0.0159     1.4767  O.3   1 RES1    0.0000
    12 RU    -4.2580    -0.0502     2.3835 RU     1 RES1    0.0000
    13  C    -5.3699     1.8931     2.3878  C.ar  1 RES1    0.0000
    14  C    -6.1523     0.8929     3.0601  C.ar  1 RES1    0.0000
    15  C    -6.4634    -0.3237     2.4183  C.ar  1 RES1    0.0000
    16  C    -5.9894    -0.5597     1.0816  C.ar  1 RES1    0.0000
    17  C    -5.2365     0.4235     0.4078  C.ar  1 RES1    0.0000
    18  C    -4.9083     1.6492     1.0790  C.ar  1 RES1    0.0000
    19  C    -3.6594     0.0313     4.5078  C.ar  1 RES1    0.0000
    20  C    -3.8687    -1.2610     5.0721  C.ar  1 RES1    0.0000
    21  C    -4.2377    -1.4102     6.4108  C.ar  1 RES1    0.0000
    22  C    -4.4079    -0.2755     7.2087  C.ar  1 RES1    0.0000
    23  C    -4.1973     1.0050     6.6794  C.ar  1 RES1    0.0000
    24  C    -3.8227     1.1537     5.3436  C.ar  1 RES1    0.0000
    25  C    -3.6817    -2.3842     4.1499  C.2   1 RES1    0.0000
    26  N    -3.7578    -2.0448     2.8321  N.pl3 1 RES1    0.0000
    27  C    -3.5128    -2.9660     1.8825  C.2   1 RES1    0.0000
    28  C    -3.2188    -4.2880     2.1966  C.2   1 RES1    0.0000
    29  C    -3.1707    -4.6615     3.5432  C.2   1 RES1    0.0000
    30  C    -3.3975    -3.7007     4.5250  C.2   1 RES1    0.0000
    31  O     3.6207    -0.0078    -1.9382  O.2   1 RES1    0.0000
    32  H    -3.5578    -2.6097     0.8597  H     1 RES1    0.0000
    33  H    -3.0303    -5.0017     1.4022  H     1 RES1    0.0000
    34  H    -2.9431    -5.6856     3.8225  H     1 RES1    0.0000
    35  H    -3.3312    -3.9501     5.5781  H     1 RES1    0.0000
    36  H    -4.4134    -2.3977     6.8285  H     1 RES1    0.0000
    37  H    -4.6996    -0.3896     8.2485  H     1 RES1    0.0000
    38  H    -4.3133     1.8782     7.3150  H     1 RES1    0.0000
    39  H    -3.6224     2.1453     4.9454  H     1 RES1    0.0000
    40  H    -2.5570     0.0859     3.8453  H     1 RES1    0.0000
    41  H    -5.0743     2.7937     2.9120  H     1 RES1    0.0000
    42  H    -4.2335     2.3527     0.6049  H     1 RES1    0.0000
    43  H    -4.8158     0.2155    -0.5690  H     1 RES1    0.0000
    44  H    -6.1602    -1.5236     0.6143  H     1 RES1    0.0000
    45  H    -6.9953    -1.1016     2.9536  H     1 RES1    0.0000
    46  H    -6.4237     1.0378     4.0989  H     1 RES1    0.0000
    47  H     1.1956     0.0029     3.1952  H     1 RES1    0.0000
    48  H     3.3736    -0.0034     1.9390  H     1 RES1    0.0000
    49  H     1.2378    -0.0003    -1.7805  H     1 RES1    0.0000
    50  H    -0.9431     0.0039    -0.5346  H     1 RES1    0.0000
@<TRIPOS>BOND
     1      1      2     ar
     2      1      6     ar
     3      1     50      1
     4      2      3     ar
     5      2      7      1
     6      3      4     ar
     7      3     47      1
     8      4      5     ar
     9      4     48      1
    10      5      6     ar
    11      5      9      1
    12      6     49      1
    13      7      8      2
    14      7     11      1
    15      9     10      1
    16      9     31      1
    17     11     12      1
    18     12     13      1
    19     12     14      1
    20     12     15      1
    21     12     16      1
    22     12     17      1
    23     12     18      1
    24     12     19      1
    25     12     26      1
    26     13     14     ar
    27     13     18     ar
    28     13     41      1
    29     14     15     ar
    30     14     46      1
    31     15     16     ar
    32     15     45      1
    33     16     17     ar
    34     16     44      1
    35     17     18     ar
    36     17     43      1
    37     18     42      1
    38     19     20     ar
    39     19     24     ar
    40     19     40      1
    41     20     21     ar
    42     20     25      1
    43     21     22     ar
    44     21     36      1
    45     22     23     ar
    46     22     37      1
    47     23     24     ar
    48     23     38      1
    49     24     39      1
    50     25     26      1
    51     25     30      1
    52     26     27      1
    53     27     28      2
    54     27     32      1
    55     28     29      1
    56     28     33      1
    57     29     30      1
    58     29     34      1
    59     30     35      1
@<TRIPOS>SUBSTRUCTURE
      1 RES1       1

@<TRIPOS>MOLECULE
Ru_3_a_nitrobenzoic
    50     59      1
 SMALL
 NO_CHARGES
 ****
 ****
@<TRIPOS>ATOM
     1  C     0.0000     0.0000     0.0000  C.ar  1 RES1    0.0000
     2  C     0.0000     0.0000     1.4052  C.ar  1 RES1    0.0000
     3  C     1.2122     0.0000     2.1165  C.ar  1 RES1    0.0000
     4  C     2.4208    -0.0002     1.4261  C.ar  1 RES1    0.0000
     5  C     2.3932    -0.0010     0.0325  C.ar  1 RES1    0.0000
     6  C     1.2036    -0.0007    -0.6959  C.ar  1 RES1    0.0000
     7  C    -1.2915    -0.0025     2.1206  C.2   1 RES1    0.0000
     8  O    -1.2128     0.0023     3.4345  O.3   1 RES1    0.0000
     9  N     3.6794    -0.0035    -0.7065  N.pl3 1 RES1    0.0000
    10  O     4.7089    -0.0031    -0.0393  O.2   1 RES1    0.0000
    11  O    -2.3740    -0.0036     1.5005  O.3   1 RES1    0.0000
    12 RU    -4.4385     0.0172     2.1179 RU     1 RES1    0.0000
    13  C    -4.6950     2.1078     1.3387  C.ar  1 RES1    0.0000
    14  C    -5.3113     2.0150     2.6047  C.ar  1 RES1    0.0000
    15  C    -6.2681     0.9733     2.8336  C.3   1 RES1    0.0000
    16  C    -6.6041     0.0804     1.7849  C.3   1 RES1    0.0000
    17  C    -6.0545     0.2677     0.4666  C.3   1 RES1    0.0000
    18  C    -5.1123     1.2747     0.2412  C.ar  1 RES1    0.0000
    19  C    -4.0241    -0.5122     4.0625  C.ar  1 RES1    0.0000
    20  C    -3.8792    -1.9068     4.3049  C.ar  1 RES1    0.0000
    21  C    -3.6577    -2.4007     5.5980  C.ar  1 RES1    0.0000
    22  C    -3.5730    -1.5212     6.6764  C.ar  1 RES1    0.0000
    23  C    -3.7038    -0.1467     6.4609  C.ar  1 RES1    0.0000
    24  C    -3.9264     0.3497     5.1691  C.ar  1 RES1    0.0000
    25  C    -3.9645    -2.7544     3.1175  C.2   1 RES1    0.0000
    26  N    -4.2434    -2.0714     1.9699  N.pl3 1 RES1    0.0000
    27  C    -4.3111    -2.7283     0.7958  C.2   1 RES1    0.0000
    28  C    -4.1302    -4.1017     0.6995  C.2   1 RES1    0.0000
    29  C    -3.8567    -4.8197     1.8686  C.2   1 RES1    0.0000
    30  C    -3.7689    -4.1409     3.0788  C.2   1 RES1    0.0000
    31  O     3.6204    -0.0065    -1.9325  O.2   1 RES1    0.0000
    32  H    -4.5133    -2.1144    -0.0741  H     1 RES1    0.0000
    33  H    -4.2004    -4.5902    -0.2661  H     1 RES1    0.0000
    34  H    -3.7081    -5.8946     1.8333  H     1 RES1    0.0000
    35  H    -3.5434    -4.6743     3.9950  H     1 RES1    0.0000
    36  H    -3.5544    -3.4685     5.7693  H     1 RES1    0.0000
    37  H    -3.4021    -1.9047     7.6775  H     1 RES1    0.0000
    38  H    -3.6339     0.5435     7.2973  H     1 RES1    0.0000
    39  H    -4.0146     1.4237     5.0269  H     1 RES1    0.0000
    40  H    -2.1247    -0.0404     3.8217  H     1 RES1    0.0000
    41  H    -3.8864     2.8151     1.1895  H     1 RES1    0.0000
    42  H    -4.6268     1.3713    -0.7231  H     1 RES1    0.0000
    43  H    -6.3212    -0.4214    -0.3277  H     1 RES1    0.0000
    44  H    -7.2761    -0.7477     1.9789  H     1 RES1    0.0000
    45  H    -6.6737     0.8191     3.8263  H     1 RES1    0.0000
    46  H    -4.9995     2.6620     3.4153  H     1 RES1    0.0000
    47  H     1.2052    -0.0003     3.2004  H     1 RES1    0.0000
    48  H     3.3722    -0.0000     1.9436  H     1 RES1    0.0000
    49  H     1.2392    -0.0009    -1.7783  H     1 RES1    0.0000
    50  H    -0.9437    -0.0005    -0.5339  H     1 RES1    0.0000
@<TRIPOS>BOND
     1      1      2     ar
     2      1      6     ar
     3      1     50      1
     4      2      3     ar
     5      2      7      2
     6      3      4     ar
     7      3     47      1
     8      4      5     ar
     9      4     48      1
    10      5      6     ar
    11      5      9      1
    12      6     49      1
    13      7      8      1
    14      7     11      1
    15      8     40      1
    16      9     10      1
    17      9     31      1
    18     11     12      1
    19     12     13      1
    20     12     14      1
    21     12     15      1
    22     12     16      1
    23     12     17      1
    24     12     18      1
    25     12     19      1
    26     12     26      1
    27     13     14     ar
    28     13     18     ar
    29     13     41      1
    30     14     15      1
    31     14     46      1
    32     15     16      1
    33     15     45      1
    34     16     17      1
    35     16     44      1
    36     17     18      1
    37     17     43      1
    38     18     42      1
    39     19     20     ar
    40     19     24     ar
    41     20     21     ar
    42     20     25      1
    43     21     22     ar
    44     21     36      1
    45     22     23     ar
    46     22     37      1
    47     23     24     ar
    48     23     38      1
    49     24     39      1
    50     25     26      1
    51     25     30      1
    52     26     27      1
    53     27     28      2
    54     27     32      1
    55     28     29      1
    56     28     33      1
    57     29     30      1
    58     29     34      1
    59     30     35      1
@<TRIPOS>SUBSTRUCTURE
      1 RES1       1

@<TRIPOS>MOLECULE
Ru_3_b_nitrobenzoic
    50     59      1
 SMALL
 NO_CHARGES
 ****
 ****
@<TRIPOS>ATOM
     1  C     0.0000     0.0000     0.0000  C.ar  1 RES1    0.0000
     2  C     0.0000     0.0000     1.4028  C.ar  1 RES1    0.0000
     3  C     1.2038     0.0000     2.1195  C.ar  1 RES1    0.0000
     4  C     2.4139    -0.0459     1.4316  C.ar  1 RES1    0.0000
     5  C     2.3895    -0.0517     0.0391  C.ar  1 RES1    0.0000
     6  C     1.2026    -0.0109    -0.6936  C.ar  1 RES1    0.0000
     7  C    -1.2936    -0.0236     2.1048  C.2   1 RES1    0.0000
     8  O    -1.2936     0.5930     3.2805  O.3   1 RES1    0.0000
     9  N     3.6742    -0.1202    -0.6965  N.pl3 1 RES1    0.0000
    10  O     4.7016    -0.1735    -0.0281  O.2   1 RES1    0.0000
    11  O    -2.3352    -0.5390     1.6700  O.3   1 RES1    0.0000
    12 RU    -2.6486    -2.4250     0.5787 RU     1 RES1    0.0000
    13  C    -3.0620    -1.4682    -1.4067  C.ar  1 RES1    0.0000
    14  C    -2.1003    -2.4886    -1.5805  C.ar  1 RES1    0.0000
    15  C    -2.3910    -3.7977    -1.0812  C.3   1 RES1    0.0000
    16  C    -3.6462    -4.0582    -0.4685  C.3   1 RES1    0.0000
    17  C    -4.6551    -3.0327    -0.4175  C.3   1 RES1    0.0000
    18  C    -4.3728    -1.7456    -0.8847  C.ar  1 RES1    0.0000
    19  C    -0.8353    -3.0163     1.3330  C.ar  1 RES1    0.0000
    20  C    -0.8165    -3.3243     2.7158  C.ar  1 RES1    0.0000
    21  C     0.3834    -3.6471     3.3733  C.ar  1 RES1    0.0000
    22  C     1.5754    -3.6924     2.6575  C.ar  1 RES1    0.0000
    23  C     1.5666    -3.4285     1.2817  C.ar  1 RES1    0.0000
    24  C     0.3751    -3.0970     0.6320  C.ar  1 RES1    0.0000
    25  C    -2.1188    -3.3020     3.3762  C.2   1 RES1    0.0000
    26  N    -3.1572    -2.9959     2.5449  N.3   1 RES1    0.0000
    27  C    -4.4123    -2.9379     3.0298  C.2   1 RES1    0.0000
    28  C    -4.7112    -3.1999     4.3604  C.2   1 RES1    0.0000
    29  C    -3.6595    -3.5200     5.2261  C.2   1 RES1    0.0000
    30  C    -2.3610    -3.5648     4.7318  C.2   1 RES1    0.0000
    31  O     3.6169    -0.1300    -1.9231  O.2   1 RES1    0.0000
    32  H     0.4065    -2.8670    -0.4284  H     1 RES1    0.0000
    33  H     2.4931    -3.4778     0.7157  H     1 RES1    0.0000
    34  H     2.5039    -3.9444     3.1607  H     1 RES1    0.0000
    35  H     0.3868    -3.8733     4.4360  H     1 RES1    0.0000
    36  H    -1.5306    -3.8070     5.3848  H     1 RES1    0.0000
    37  H    -3.8527    -3.7313     6.2735  H     1 RES1    0.0000
    38  H    -5.7390    -3.1542     4.7034  H     1 RES1    0.0000
    39  H    -5.1813    -2.6702     2.3148  H     1 RES1    0.0000
    40  H    -1.6290    -4.5676    -1.1012  H     1 RES1    0.0000
    41  H    -1.1253    -2.2601    -1.9923  H     1 RES1    0.0000
    42  H    -2.8100    -0.4475    -1.6748  H     1 RES1    0.0000
    43  H    -5.0948    -0.9446    -0.7774  H     1 RES1    0.0000
    44  H    -5.6078    -3.2453     0.0558  H     1 RES1    0.0000
    45  H    -3.8410    -5.0325    -0.0353  H     1 RES1    0.0000
    46  H    -2.1803     0.4988     3.6817  H     1 RES1    0.0000
    47  H     1.1903     0.0052     3.2033  H     1 RES1    0.0000
    48  H     3.3635    -0.0757     1.9514  H     1 RES1    0.0000
    49  H     1.2440     0.0018    -1.7760  H     1 RES1    0.0000
    50  H    -0.9440    -0.0012    -0.5301  H     1 RES1    0.0000
@<TRIPOS>BOND
     1      1      2     ar
     2      1      6     ar
     3      1     50      1
     4      2      3     ar
     5      2      7      2
     6      3      4     ar
     7      3     47      1
     8      4      5     ar
     9      4     48      1
    10      5      6     ar
    11      5      9      1
    12      6     49      1
    13      7      8      1
    14      7     11      1
    15      8     46      1
    16      9     10      1
    17      9     31      1
    18     11     12      1
    19     12     13      1
    20     12     14      1
    21     12     15      1
    22     12     16      1
    23     12     17      1
    24     12     18      1
    25     12     19      1
    26     12     26      1
    27     13     14     ar
    28     13     18     ar
    29     13     42      1
    30     14     15      1
    31     14     41      1
    32     15     16      1
    33     15     40      1
    34     16     17      1
    35     16     45      1
    36     17     18      1
    37     17     44      1
    38     18     43      1
    39     19     20     ar
    40     19     24     ar
    41     20     21     ar
    42     20     25      1
    43     21     22     ar
    44     21     35      1
    45     22     23     ar
    46     22     34      1
    47     23     24     ar
    48     23     33      1
    49     24     32      1
    50     25     26      1
    51     25     30      1
    52     26     27      1
    53     27     28      2
    54     27     39      1
    55     28     29      1
    56     28     38      1
    57     29     30      1
    58     29     37      1
    59     30     36      1
@<TRIPOS>SUBSTRUCTURE
      1 RES1       1

@<TRIPOS>MOLECULE
Ru_4_a_nitrobenzoic
    33     41      1
 SMALL
 NO_CHARGES
 ****
 ****
@<TRIPOS>ATOM
     1  C     0.0000     0.0000     0.0000  C.3   1 RES1    0.0000
     2  C     0.0000     0.0000     1.4386  C.3   1 RES1    0.0000
     3  C     1.2080     0.0000     2.1790  C.3   1 RES1    0.0000
     4  C     2.4328    -0.2109     1.4858  C.3   1 RES1    0.0000
     5  C     2.4230    -0.3400     0.0579  C.3   1 RES1    0.0000
     6  C     1.2097    -0.1464    -0.6850  C.3   1 RES1    0.0000
     7 RU     1.1415    -1.8345     0.9226 RU     1 RES1    0.0000
     8  N     1.4746    -3.5147    -0.3183  N.pl3 1 RES1    0.0000
     9  C     1.8582    -4.6582     0.3249  C.2   1 RES1    0.0000
    10  C     2.0186    -5.8454    -0.3936  C.2   1 RES1    0.0000
    11  C     1.7874    -5.8601    -1.7676  C.2   1 RES1    0.0000
    12  C     1.3909    -4.6845    -2.4107  C.2   1 RES1    0.0000
    13  C     1.2446    -3.5338    -1.6455  C.2   1 RES1    0.0000
    14  C     2.0574    -4.4878     1.7680  C.ar  1 RES1    0.0000
    15  C     1.8441    -3.1716     2.2674  C.ar  1 RES1    0.0000
    16  C     2.0361    -2.9478     3.6404  C.ar  1 RES1    0.0000
    17  C     2.4009    -3.9930     4.4966  C.ar  1 RES1    0.0000
    18  C     2.5964    -5.2804     3.9889  C.ar  1 RES1    0.0000
    19  C     2.4246    -5.5299     2.6245  C.ar  1 RES1    0.0000
    20  H     1.8884    -1.9548     4.0555  H     1 RES1    0.0000
    21  H     2.5363    -3.8016     5.5574  H     1 RES1    0.0000
    22  H     2.8847    -6.0899     4.6524  H     1 RES1    0.0000
    23  H     2.5776    -6.5349     2.2423  H     1 RES1    0.0000
    24  H     2.3212    -6.7487     0.1232  H     1 RES1    0.0000
    25  H     1.9145    -6.7796    -2.3310  H     1 RES1    0.0000
    26  H     1.2010    -4.6536    -3.4778  H     1 RES1    0.0000
    27  H     0.9369    -2.5914    -2.0834  H     1 RES1    0.0000
    28  H     3.3584    -0.3452     2.0336  H     1 RES1    0.0000
    29  H     1.1839     0.0248     3.2613  H     1 RES1    0.0000
    30  H    -0.9474     0.0088     1.9674  H     1 RES1    0.0000
    31  H    -0.9412     0.0252    -0.5374  H     1 RES1    0.0000
    32  H     1.2229    -0.2333    -1.7659  H     1 RES1    0.0000
    33  H     3.3465    -0.5670    -0.4631  H     1 RES1    0.0000
@<TRIPOS>BOND
     1      1      2      1
     2      1      6      1
     3      1      7      1
     4      1     31      1
     5      2      3      1
     6      2      7      1
     7      2     30      1
     8      3      4      1
     9      3      7      1
    10      3     29      1
    11      4      5      1
    12      4      7      1
    13      4     28      1
    14      5      6      1
    15      5      7      1
    16      5     33      1
    17      6      7      1
    18      6     32      1
    19      7      8      1
    20      7     15      1
    21      8      9      1
    22      8     13      1
    23      9     10      1
    24      9     14      1
    25     10     11      1
    26     10     24      1
    27     11     12      1
    28     11     25      1
    29     12     13      2
    30     12     26      1
    31     13     27      1
    32     14     15     ar
    33     14     19     ar
    34     15     16     ar
    35     16     17     ar
    36     16     20      1
    37     17     18     ar
    38     17     21      1
    39     18     19     ar
    40     18     22      1
    41     19     23      1
@<TRIPOS>SUBSTRUCTURE
      1 RES1       1

@<TRIPOS>MOLECULE
Cu_1_a_nitrobenzoic
    59     65      1
 SMALL
 NO_CHARGES
 ****
 ****
@<TRIPOS>ATOM
     1  C     0.0000     0.0000     0.0000  C.ar  1 RES1    0.0000
     2  C     0.0000     0.0000     1.4040  C.ar  1 RES1    0.0000
     3  C     1.2075     0.0000     2.1202  C.ar  1 RES1    0.0000
     4  C     2.4188     0.0002     1.4352  C.ar  1 RES1    0.0000
     5  C     2.3941     0.0000     0.0405  C.ar  1 RES1    0.0000
     6  C     1.2071    -0.0002    -0.6924  C.ar  1 RES1    0.0000
     7  C    -1.2814     0.0000     2.1338  C.3   1 RES1    0.0000
     8  O    -1.3274    -0.0111     3.4158  O.3   1 RES1    0.0000
     9 CU    -3.3208    -0.0001     3.2953 CU     1 RES1    0.0000
    10  N    -3.7696     0.0541     5.2549  N.pl3 1 RES1    0.0000
    11  C    -4.3469     1.1595     5.7879  C.2   1 RES1    0.0000
    12  C    -4.7855     1.1600     7.1155  C.2   1 RES1    0.0000
    13  C    -4.6076     0.0203     7.8981  C.2   1 RES1    0.0000
    14  C    -3.9951    -1.1030     7.3386  C.2   1 RES1    0.0000
    15  C    -3.5938    -1.0467     6.0088  C.2   1 RES1    0.0000
    16  C    -4.4951     2.3383     4.9069  C.ar  1 RES1    0.0000
    17  C    -5.7212     3.0147     4.8359  C.ar  1 RES1    0.0000
    18  C    -5.8836     4.0829     3.9521  C.ar  1 RES1    0.0000
    19  C    -4.8226     4.4870     3.1349  C.ar  1 RES1    0.0000
    20  C    -3.5893     3.8319     3.2174  C.ar  1 RES1    0.0000
    21  C    -3.4210     2.7658     4.1044  C.ar  1 RES1    0.0000
    22  N     3.6822     0.0000    -0.6932  N.pl3 1 RES1    0.0000
    23  O     4.7109    -0.0045    -0.0231  O.2   1 RES1    0.0000
    24  N    -5.2243     0.2598     2.7006  N.pl3 1 RES1    0.0000
    25  C    -6.0909    -0.7833     2.7254  C.2   1 RES1    0.0000
    26  C    -7.4460    -0.5858     2.4436  C.2   1 RES1    0.0000
    27  C    -7.9006     0.6905     2.1160  C.2   1 RES1    0.0000
    28  C    -6.9916     1.7498     2.0776  C.2   1 RES1    0.0000
    29  C    -5.6597     1.4926     2.3818  C.2   1 RES1    0.0000
    30  C    -5.5413    -2.1127     3.0690  C.ar  1 RES1    0.0000
    31  C    -4.3496    -2.5654     2.4728  C.ar  1 RES1    0.0000
    32  C    -3.7935    -3.7879     2.8573  C.ar  1 RES1    0.0000
    33  C    -4.4279    -4.5727     3.8262  C.ar  1 RES1    0.0000
    34  C    -5.6277    -4.1388     4.3997  C.ar  1 RES1    0.0000
    35  C    -6.1839    -2.9155     4.0223  C.ar  1 RES1    0.0000
    36  O    -2.3941     0.2415     1.5428  O.3   1 RES1    0.0000
    37  O     3.6307     0.0046    -1.9197  O.2   1 RES1    0.0000
    38  H    -4.9146     2.2807     2.4008  H     1 RES1    0.0000
    39  H    -7.3020     2.7582     1.8275  H     1 RES1    0.0000
    40  H    -8.9491     0.8541     1.8848  H     1 RES1    0.0000
    41  H    -8.1174    -1.4375     2.4590  H     1 RES1    0.0000
    42  H    -7.1018    -2.5652     4.4860  H     1 RES1    0.0000
    43  H    -6.1280    -4.7513     5.1442  H     1 RES1    0.0000
    44  H    -3.9976    -5.5253     4.1208  H     1 RES1    0.0000
    45  H    -2.8792    -4.1356     2.3857  H     1 RES1    0.0000
    46  H    -3.8857    -1.9841     1.6787  H     1 RES1    0.0000
    47  H    -2.4456     2.2952     4.2083  H     1 RES1    0.0000
    48  H    -2.7531     4.1628     2.6085  H     1 RES1    0.0000
    49  H    -4.9510     5.3190     2.4487  H     1 RES1    0.0000
    50  H    -6.8388     4.5968     3.8979  H     1 RES1    0.0000
    51  H    -6.5521     2.6830     5.4522  H     1 RES1    0.0000
    52  H    -3.1431    -1.8984     5.5106  H     1 RES1    0.0000
    53  H    -3.8368    -2.0101     7.9111  H     1 RES1    0.0000
    54  H    -4.9345     0.0124     8.9337  H     1 RES1    0.0000
    55  H    -5.2341     2.0597     7.5224  H     1 RES1    0.0000
    56  H     1.1847     0.0001     3.2046  H     1 RES1    0.0000
    57  H     3.3696     0.0005     1.9538  H     1 RES1    0.0000
    58  H     1.2462    -0.0005    -1.7747  H     1 RES1    0.0000
    59  H    -0.9443    -0.0001    -0.5335  H     1 RES1    0.0000
@<TRIPOS>BOND
     1      1      2     ar
     2      1      6     ar
     3      1     59      1
     4      2      3     ar
     5      2      7      1
     6      3      4     ar
     7      3     56      1
     8      4      5     ar
     9      4     57      1
    10      5      6     ar
    11      5     22      1
    12      6     58      1
    13      7      8      1
    14      7      9      1
    15      7     36      1
    16      8      9      1
    17      9     10      1
    18      9     24      1
    19      9     36      1
    20     10     11      1
    21     10     15      1
    22     11     12      1
    23     11     16      1
    24     12     13      1
    25     12     55      1
    26     13     14      1
    27     13     54      1
    28     14     15      2
    29     14     53      1
    30     15     52      1
    31     16     17     ar
    32     16     21     ar
    33     17     18     ar
    34     17     51      1
    35     18     19     ar
    36     18     50      1
    37     19     20     ar
    38     19     49      1
    39     20     21     ar
    40     20     48      1
    41     21     47      1
    42     22     23      1
    43     22     37      1
    44     24     25      1
    45     24     29      1
    46     25     26      1
    47     25     30      1
    48     26     27      1
    49     26     41      1
    50     27     28      1
    51     27     40      1
    52     28     29      2
    53     28     39      1
    54     29     38      1
    55     30     31     ar
    56     30     35     ar
    57     31     32     ar
    58     31     46      1
    59     32     33     ar
    60     32     45      1
    61     33     34     ar
    62     33     44      1
    63     34     35     ar
    64     34     43      1
    65     35     42      1
@<TRIPOS>SUBSTRUCTURE
      1 RES1       1

@<TRIPOS>MOLECULE
Cu_1_b_nitrobenzoic
    59     63      1
 SMALL
 NO_CHARGES
 ****
 ****
@<TRIPOS>ATOM
     1  C     0.0000     0.0000     0.0000  C.ar  1 RES1    0.0000
     2  C     0.0000     0.0000     1.4037  C.ar  1 RES1    0.0000
     3  C     1.2148     0.0000     2.1021  C.ar  1 RES1    0.0000
     4  C     2.4217     0.0845     1.4093  C.ar  1 RES1    0.0000
     5  C     2.3869     0.1517     0.0166  C.ar  1 RES1    0.0000
     6  C     1.1966     0.0729    -0.7057  C.ar  1 RES1    0.0000
     7  C    -1.2856     0.1061     2.1794  C.2   1 RES1    0.0000
     8  O    -1.4104    -0.3636     3.2965  O.2   1 RES1    0.0000
     9  N     3.6448     0.3664    -0.7215  N.pl3 1 RES1    0.0000
    10  O     4.6975     0.1874    -0.1198  O.2   1 RES1    0.0000
    11  O    -2.2534     0.7934     1.5744  O.3   1 RES1    0.0000
    12 CU    -1.8440     2.5504     0.9258 CU     1 RES1    0.0000
    13  N    -2.7098     2.3471    -0.8263  N.3   1 RES1    0.0000
    14  C    -2.7254     3.4516    -1.6142  C.2   1 RES1    0.0000
    15  C    -3.1116     3.3658    -2.9532  C.2   1 RES1    0.0000
    16  C    -3.5255     2.1355    -3.4627  C.2   1 RES1    0.0000
    17  C    -3.5590     1.0188    -2.6214  C.2   1 RES1    0.0000
    18  C    -3.1377     1.1621    -1.3048  C.2   1 RES1    0.0000
    19  C    -2.3541     4.7167    -0.9496  C.ar  1 RES1    0.0000
    20  C    -1.4863     5.6363    -1.5549  C.ar  1 RES1    0.0000
    21  C    -1.1614     6.8193    -0.8955  C.ar  1 RES1    0.0000
    22  C    -1.6895     7.0951     0.3726  C.ar  1 RES1    0.0000
    23  C    -2.5532     6.1870     0.9834  C.ar  1 RES1    0.0000
    24  C    -2.8947     5.0017     0.3234  C.ar  1 RES1    0.0000
    25  N    -0.9865     3.1993     2.5708  N.3   1 RES1    0.0000
    26  C     0.0482     4.0835     2.5749  C.2   1 RES1    0.0000
    27  C     0.4628     4.6639     3.7793  C.2   1 RES1    0.0000
    28  C    -0.1665     4.3201     4.9731  C.2   1 RES1    0.0000
    29  C    -1.1979     3.3785     4.9541  C.2   1 RES1    0.0000
    30  C    -1.5783     2.8387     3.7330  C.2   1 RES1    0.0000
    31  C     0.7483     4.3711     1.3065  C.ar  1 RES1    0.0000
    32  C     1.2337     5.6598     1.0342  C.ar  1 RES1    0.0000
    33  C     1.9555     5.9062    -0.1326  C.ar  1 RES1    0.0000
    34  C     2.2043     4.8719    -1.0409  C.ar  1 RES1    0.0000
    35  C     1.7359     3.5822    -0.7749  C.ar  1 RES1    0.0000
    36  C     1.0163     3.3344     0.3952  C.ar  1 RES1    0.0000
    37  O     3.5486     0.7377    -1.8935  O.2   1 RES1    0.0000
    38  H    -2.3563     2.0876     3.6533  H     1 RES1    0.0000
    39  H    -1.6980     3.0588     5.8614  H     1 RES1    0.0000
    40  H     0.1609     4.7621     5.9095  H     1 RES1    0.0000
    41  H     1.3020     5.3502     3.7668  H     1 RES1    0.0000
    42  H     1.0277     6.4689     1.7283  H     1 RES1    0.0000
    43  H     2.3272     6.9070    -0.3330  H     1 RES1    0.0000
    44  H     2.7827     5.0649    -1.9397  H     1 RES1    0.0000
    45  H     1.9786     2.7605    -1.4428  H     1 RES1    0.0000
    46  H     0.7431     2.3173     0.6464  H     1 RES1    0.0000
    47  H    -3.6683     4.3578     0.7395  H     1 RES1    0.0000
    48  H    -2.9913     6.4098     1.9517  H     1 RES1    0.0000
    49  H    -1.4337     8.0237     0.8742  H     1 RES1    0.0000
    50  H    -0.4830     7.5248    -1.3642  H     1 RES1    0.0000
    51  H    -1.0548     5.4108    -2.5253  H     1 RES1    0.0000
    52  H    -3.1214     0.3436    -0.5938  H     1 RES1    0.0000
    53  H    -3.8999     0.0525    -2.9765  H     1 RES1    0.0000
    54  H    -3.8390     2.0520    -4.4990  H     1 RES1    0.0000
    55  H    -3.1144     4.2620    -3.5639  H     1 RES1    0.0000
    56  H     1.1947    -0.0378     3.1865  H     1 RES1    0.0000
    57  H     3.3754     0.1246     1.9223  H     1 RES1    0.0000
    58  H     1.2235     0.0960    -1.7884  H     1 RES1    0.0000
    59  H    -0.9411    -0.0341    -0.5347  H     1 RES1    0.0000
@<TRIPOS>BOND
     1      1      2     ar
     2      1      6     ar
     3      1     59      1
     4      2      3     ar
     5      2      7      1
     6      3      4     ar
     7      3     56      1
     8      4      5     ar
     9      4     57      1
    10      5      6     ar
    11      5      9      1
    12      6     58      1
    13      7      8      2
    14      7     11      1
    15      9     10      1
    16      9     37      1
    17     11     12      1
    18     12     13      1
    19     12     25      1
    20     13     14      1
    21     13     18      1
    22     14     15      1
    23     14     19      1
    24     15     16      1
    25     15     55      1
    26     16     17      1
    27     16     54      1
    28     17     18      2
    29     17     53      1
    30     18     52      1
    31     19     20     ar
    32     19     24     ar
    33     20     21     ar
    34     20     51      1
    35     21     22     ar
    36     21     50      1
    37     22     23     ar
    38     22     49      1
    39     23     24     ar
    40     23     48      1
    41     24     47      1
    42     25     26      1
    43     25     30      1
    44     26     27      1
    45     26     31      1
    46     27     28      1
    47     27     41      1
    48     28     29      1
    49     28     40      1
    50     29     30      2
    51     29     39      1
    52     30     38      1
    53     31     32     ar
    54     31     36     ar
    55     32     33     ar
    56     32     42      1
    57     33     34     ar
    58     33     43      1
    59     34     35     ar
    60     34     44      1
    61     35     36     ar
    62     35     45      1
    63     36     46      1
@<TRIPOS>SUBSTRUCTURE
      1 RES1       1
	  
@<TRIPOS>MOLECULE
Cu_TS_1a3b_nitrobenzoic
    59     64      1
 SMALL
 NO_CHARGES
 ****
 ****
@<TRIPOS>ATOM
     1  C     0.0000     0.0000     0.0000  C.ar  1 RES1    0.0000
     2  C     0.0000     0.0000     1.4039  C.ar  1 RES1    0.0000
     3  C     1.2114     0.0000     2.1132  C.ar  1 RES1    0.0000
     4  C     2.4208    -0.0069     1.4240  C.ar  1 RES1    0.0000
     5  C     2.3937    -0.0100     0.0300  C.ar  1 RES1    0.0000
     6  C     1.2036    -0.0040    -0.6974  C.ar  1 RES1    0.0000
     7  C    -1.2898    -0.0069     2.1432  C.2   1 RES1    0.0000
     8  O    -1.2559     0.0170     3.4199  O.3   1 RES1    0.0000
     9  N     3.6781    -0.0217    -0.7085  N.pl3 1 RES1    0.0000
    10  O     4.7097    -0.0250    -0.0433  O.2   1 RES1    0.0000
    11  O    -2.3766    -0.0424     1.4785  O.3   1 RES1    0.0000
    12 CU    -4.0660    -0.3244     2.3918 CU     1 RES1    0.0000
    13  N    -6.0970    -0.1465     2.4248  N.3   1 RES1    0.0000
    14  C    -6.7826    -1.0067     1.6266  C.2   1 RES1    0.0000
    15  C    -8.1758    -1.0967     1.6912  C.2   1 RES1    0.0000
    16  C    -8.8726    -0.2833     2.5818  C.2   1 RES1    0.0000
    17  C    -8.1591     0.6025     3.3923  C.2   1 RES1    0.0000
    18  C    -6.7728     0.6367     3.2864  C.2   1 RES1    0.0000
    19  C    -5.9718    -1.8490     0.7260  C.ar  1 RES1    0.0000
    20  C    -6.2613    -3.2111     0.5621  C.ar  1 RES1    0.0000
    21  C    -5.4224    -4.0169    -0.2084  C.ar  1 RES1    0.0000
    22  C    -4.2752    -3.4782    -0.8056  C.ar  1 RES1    0.0000
    23  C    -3.9866    -2.1196    -0.6592  C.ar  1 RES1    0.0000
    24  C    -4.8429    -1.3024     0.0853  C.ar  1 RES1    0.0000
    25  C    -3.6749     0.4012     4.3316  C.ar  1 RES1    0.0000
    26  C    -4.1783    -0.6083     5.1953  C.ar  1 RES1    0.0000
    27  C    -4.8098    -0.2493     6.3923  C.ar  1 RES1    0.0000
    28  C    -4.9584     1.0994     6.7283  C.ar  1 RES1    0.0000
    29  C    -4.4718     2.1038     5.8829  C.ar  1 RES1    0.0000
    30  C    -3.8387     1.7513     4.6871  C.ar  1 RES1    0.0000
    31  C    -4.0314    -2.0219     4.7792  C.2   1 RES1    0.0000
    32  N    -3.9160    -2.2246     3.4453  N.pl3 1 RES1    0.0000
    33  C    -3.7546    -3.4657     2.9712  C.2   1 RES1    0.0000
    34  C    -3.7074    -4.5826     3.8043  C.2   1 RES1    0.0000
    35  C    -3.8304    -4.3877     5.1820  C.2   1 RES1    0.0000
    36  C    -3.9926    -3.0946     5.6774  C.2   1 RES1    0.0000
    37  O     3.6211    -0.0291    -1.9353  O.2   1 RES1    0.0000
    38  H    -3.6730    -3.5539     1.8923  H     1 RES1    0.0000
    39  H    -3.5756    -5.5736     3.3829  H     1 RES1    0.0000
    40  H    -3.7901    -5.2318     5.8641  H     1 RES1    0.0000
    41  H    -4.0614    -2.9122     6.7442  H     1 RES1    0.0000
    42  H    -5.2096    -1.0148     7.0514  H     1 RES1    0.0000
    43  H    -5.4586     1.3677     7.6544  H     1 RES1    0.0000
    44  H    -4.5785     3.1488     6.1604  H     1 RES1    0.0000
    45  H    -3.4392     2.5282     4.0390  H     1 RES1    0.0000
    46  H    -2.4173     0.1560     3.8236  H     1 RES1    0.0000
    47  H    -6.1705     1.2877     3.9084  H     1 RES1    0.0000
    48  H    -8.6611     1.2546     4.0987  H     1 RES1    0.0000
    49  H    -9.9558    -0.3344     2.6381  H     1 RES1    0.0000
    50  H    -8.6936    -1.7851     1.0321  H     1 RES1    0.0000
    51  H    -4.6857    -0.2239     0.0826  H     1 RES1    0.0000
    52  H    -3.1150    -1.6859    -1.1389  H     1 RES1    0.0000
    53  H    -3.6202    -4.1137    -1.3942  H     1 RES1    0.0000
    54  H    -5.6520    -5.0715    -0.3287  H     1 RES1    0.0000
    55  H    -7.1228    -3.6410     1.0645  H     1 RES1    0.0000
    56  H     1.1953     0.0034     3.1972  H     1 RES1    0.0000
    57  H     3.3724    -0.0097     1.9412  H     1 RES1    0.0000
    58  H     1.2387    -0.0018    -1.7798  H     1 RES1    0.0000
    59  H    -0.9442     0.0098    -0.5328  H     1 RES1    0.0000
@<TRIPOS>BOND
     1      1      2     ar
     2      1      6     ar
     3      1     59      1
     4      2      3     ar
     5      2      7      2
     6      3      4     ar
     7      3     56      1
     8      4      5     ar
     9      4     57      1
    10      5      6     ar
    11      5      9      1
    12      6     58      1
    13      7      8      1
    14      7     11      1
    15      8     46      1
    16      9     10      1
    17      9     37      1
    18     11     12      1
    19     12     13      1
    20     12     25      1
    21     12     32      1
    22     13     14      1
    23     13     18      1
    24     14     15      1
    25     14     19      1
    26     15     16      1
    27     15     50      1
    28     16     17      1
    29     16     49      1
    30     17     18      2
    31     17     48      1
    32     18     47      1
    33     19     20     ar
    34     19     24     ar
    35     20     21     ar
    36     20     55      1
    37     21     22     ar
    38     21     54      1
    39     22     23     ar
    40     22     53      1
    41     23     24     ar
    42     23     52      1
    43     24     51      1
    44     25     26     ar
    45     25     30     ar
    46     26     27     ar
    47     26     31      1
    48     27     28     ar
    49     27     42      1
    50     28     29     ar
    51     28     43      1
    52     29     30     ar
    53     29     44      1
    54     30     45      1
    55     31     32      1
    56     31     36      1
    57     32     33      1
    58     33     34      2
    59     33     38      1
    60     34     35      1
    61     34     39      1
    62     35     36      1
    63     35     40      1
    64     36     41      1
@<TRIPOS>SUBSTRUCTURE
      1 RES1       1

@<TRIPOS>MOLECULE
Cu_3_b_nitrobenzoic
    59     64      1
 SMALL
 NO_CHARGES
 ****
 ****
@<TRIPOS>ATOM
     1  C     0.0000     0.0000     0.0000  C.ar  1 RES1    0.0000
     2  C     0.0000     0.0000     1.4031  C.ar  1 RES1    0.0000
     3  C     1.2262     0.0000     2.0899  C.ar  1 RES1    0.0000
     4  C     2.4306     0.0380     1.3827  C.ar  1 RES1    0.0000
     5  C     2.4219     0.0726    -0.0187  C.ar  1 RES1    0.0000
     6  C     1.2063     0.0415    -0.7065  C.ar  1 RES1    0.0000
     7  C    -1.2653     0.0550     2.1701  C.2   1 RES1    0.0000
     8  N    -2.1977     0.9608     1.7818  N.3   1 RES1    0.0000
     9  C    -3.3306     1.0856     2.4974  C.2   1 RES1    0.0000
    10  C    -3.6036     0.3060     3.6165  C.2   1 RES1    0.0000
    11  C    -2.6585    -0.6410     4.0139  C.2   1 RES1    0.0000
    12  C    -1.4769    -0.7621     3.2852  C.2   1 RES1    0.0000
    13 CU    -1.7664     2.2921     0.3068 CU     1 RES1    0.0000
    14  N    -0.9057     3.2834    -1.2341  N.3   1 RES1    0.0000
    15  C    -1.8161     4.0123    -1.9328  C.2   1 RES1    0.0000
    16  C    -1.3770     4.9507    -2.8772  C.2   1 RES1    0.0000
    17  C    -0.0151     5.1042    -3.1156  C.2   1 RES1    0.0000
    18  C     0.9019     4.3085    -2.4211  C.2   1 RES1    0.0000
    19  C     0.4065     3.4122    -1.4827  C.2   1 RES1    0.0000
    20  C    -3.2218     3.7036    -1.6246  C.ar  1 RES1    0.0000
    21  C    -3.4616     2.7485    -0.6077  C.ar  1 RES1    0.0000
    22  C    -4.7689     2.3293    -0.3716  C.ar  1 RES1    0.0000
    23  C    -5.8380     2.8850    -1.0910  C.ar  1 RES1    0.0000
    24  C    -5.6000     3.8617    -2.0609  C.ar  1 RES1    0.0000
    25  C    -4.2939     4.2653    -2.3361  C.ar  1 RES1    0.0000
    26  O    -0.2430     3.0426     1.6867  O.3   1 RES1    0.0000
    27  C     0.7190     3.8014     1.5456  C.2   1 RES1    0.0000
    28  O     1.9672     3.3761     1.7444  O.3   1 RES1    0.0000
    29  C     0.6031     5.2065     1.1032  C.ar  1 RES1    0.0000
    30  C    -0.6774     5.7024     0.8080  C.ar  1 RES1    0.0000
    31  C    -0.8264     6.9819     0.2870  C.ar  1 RES1    0.0000
    32  C     0.3180     7.7526     0.0831  C.ar  1 RES1    0.0000
    33  C     1.5977     7.2962     0.3965  C.ar  1 RES1    0.0000
    34  C     1.7388     6.0094     0.9079  C.ar  1 RES1    0.0000
    35  N     0.1671     9.1052    -0.5035  N.pl3 1 RES1    0.0000
    36  O     1.1853     9.7764    -0.6380  O.2   1 RES1    0.0000
    37  O    -0.9663     9.4539    -0.8231  O.2   1 RES1    0.0000
    38  H    -4.9831     1.5522     0.3570  H     1 RES1    0.0000
    39  H    -6.8529     2.5488    -0.8959  H     1 RES1    0.0000
    40  H    -6.4275     4.2942    -2.6151  H     1 RES1    0.0000
    41  H    -4.1179     5.0009    -3.1158  H     1 RES1    0.0000
    42  H    -2.0981     5.5523    -3.4176  H     1 RES1    0.0000
    43  H     0.3294     5.8320    -3.8444  H     1 RES1    0.0000
    44  H     1.9696     4.3856    -2.5938  H     1 RES1    0.0000
    45  H     1.0641     2.7721    -0.9028  H     1 RES1    0.0000
    46  H    -0.9413    -0.0693    -0.5404  H     1 RES1    0.0000
    47  H     1.1931     0.0314    -1.7925  H     1 RES1    0.0000
    48  H     3.3589     0.0988    -0.5669  H     1 RES1    0.0000
    49  H     3.3746     0.0330     1.9211  H     1 RES1    0.0000
    50  H     1.2287    -0.0101     3.1766  H     1 RES1    0.0000
    51  H    -4.0170     1.8521     2.1587  H     1 RES1    0.0000
    52  H    -4.5311     0.4471     4.1605  H     1 RES1    0.0000
    53  H    -2.8376    -1.2743     4.8776  H     1 RES1    0.0000
    54  H    -0.7205    -1.4903     3.5574  H     1 RES1    0.0000
    55  H     1.9315     2.4175     1.9529  H     1 RES1    0.0000
    56  H     2.7234     5.6221     1.1441  H     1 RES1    0.0000
    57  H     2.4521     7.9406     0.2292  H     1 RES1    0.0000
    58  H    -1.7988     7.3862     0.0349  H     1 RES1    0.0000
    59  H    -1.5459     5.0738     0.9691  H     1 RES1    0.0000
@<TRIPOS>BOND
     1      1      2     ar
     2      1      6     ar
     3      1     46      1
     4      2      3     ar
     5      2      7      1
     6      3      4     ar
     7      3     50      1
     8      4      5     ar
     9      4     49      1
    10      5      6     ar
    11      5     48      1
    12      6     47      1
    13      7      8      1
    14      7     12      1
    15      8      9      1
    16      8     13      1
    17      9     10      2
    18      9     51      1
    19     10     11      1
    20     10     52      1
    21     11     12      1
    22     11     53      1
    23     12     54      1
    24     13     14      1
    25     13     21      1
    26     13     26      1
    27     14     15      1
    28     14     19      1
    29     15     16      1
    30     15     20      1
    31     16     17      1
    32     16     42      1
    33     17     18      1
    34     17     43      1
    35     18     19      2
    36     18     44      1
    37     19     45      1
    38     20     21     ar
    39     20     25     ar
    40     21     22     ar
    41     22     23     ar
    42     22     38      1
    43     23     24     ar
    44     23     39      1
    45     24     25     ar
    46     24     40      1
    47     25     41      1
    48     26     27      1
    49     27     28      1
    50     27     29      2
    51     28     55      1
    52     29     30     ar
    53     29     34     ar
    54     30     31     ar
    55     30     59      1
    56     31     32     ar
    57     31     58      1
    58     32     33     ar
    59     32     35      1
    60     33     34     ar
    61     33     57      1
    62     34     56      1
    63     35     36      1
    64     35     37      1
@<TRIPOS>SUBSTRUCTURE
      1 RES1       1

@<TRIPOS>MOLECULE
Cu_4_a_nitrobenzoic
    42     46      1
 SMALL
 NO_CHARGES
 ****
 ****
@<TRIPOS>ATOM
     1  C     0.0000     0.0000     0.0000  C.ar  1 RES1    0.0000
     2  C     0.0000     0.0000     1.4033  C.ar  1 RES1    0.0000
     3  C     1.2266     0.0000     2.0970  C.ar  1 RES1    0.0000
     4  C     2.4327    -0.0176     1.3921  C.ar  1 RES1    0.0000
     5  C     2.4241    -0.0327    -0.0057  C.ar  1 RES1    0.0000
     6  C     1.2082    -0.0199    -0.6993  C.ar  1 RES1    0.0000
     7  C    -1.2762    -0.0423     2.1535  C.2   1 RES1    0.0000
     8  N    -1.3763    -0.9953     3.1170  N.3   1 RES1    0.0000
     9  C    -2.5093    -1.1008     3.8395  C.2   1 RES1    0.0000
    10  C    -3.5979    -0.2614     3.6345  C.2   1 RES1    0.0000
    11  C    -3.5115     0.7138     2.6374  C.2   1 RES1    0.0000
    12  C    -2.3402     0.8227     1.8886  C.2   1 RES1    0.0000
    13 CU     0.0849    -2.3293     3.1943 CU     1 RES1    0.0000
    14  N     1.4285    -3.5968     2.5138  N.pl3 1 RES1    0.0000
    15  C     1.6793    -4.6158     3.3821  C.2   1 RES1    0.0000
    16  C     2.5710    -5.6306     3.0161  C.2   1 RES1    0.0000
    17  C     3.1920    -5.5862     1.7705  C.2   1 RES1    0.0000
    18  C     2.9232    -4.5268     0.8977  C.2   1 RES1    0.0000
    19  C     2.0298    -3.5466     1.3124  C.2   1 RES1    0.0000
    20  C     0.9662    -4.5235     4.6677  C.ar  1 RES1    0.0000
    21  C     0.1085    -3.4173     4.8503  C.ar  1 RES1    0.0000
    22  C    -0.5600    -3.2341     6.0537  C.ar  1 RES1    0.0000
    23  C    -0.3984    -4.1699     7.0885  C.ar  1 RES1    0.0000
    24  C     0.4337    -5.2775     6.9084  C.ar  1 RES1    0.0000
    25  C     1.1190    -5.4554     5.7057  C.ar  1 RES1    0.0000
    26  H    -1.1968    -2.3678     6.2174  H     1 RES1    0.0000
    27  H    -0.9200    -4.0281     8.0312  H     1 RES1    0.0000
    28  H     0.5558    -6.0008     7.7090  H     1 RES1    0.0000
    29  H     1.7724    -6.3150     5.5859  H     1 RES1    0.0000
    30  H     2.7742    -6.4442     3.7023  H     1 RES1    0.0000
    31  H     3.8839    -6.3720     1.4820  H     1 RES1    0.0000
    32  H     3.3920    -4.4597    -0.0777  H     1 RES1    0.0000
    33  H     1.7859    -2.6895     0.6923  H     1 RES1    0.0000
    34  H     1.2335     0.0753     3.1825  H     1 RES1    0.0000
    35  H     3.3735    -0.0007     1.9340  H     1 RES1    0.0000
    36  H     3.3613    -0.0406    -0.5544  H     1 RES1    0.0000
    37  H     1.2011    -0.0263    -1.7852  H     1 RES1    0.0000
    38  H    -0.9448    -0.0050    -0.5363  H     1 RES1    0.0000
    39  H    -2.5244    -1.8954     4.5770  H     1 RES1    0.0000
    40  H    -4.4923    -0.3791     4.2365  H     1 RES1    0.0000
    41  H    -4.3447     1.3843     2.4494  H     1 RES1    0.0000
    42  H    -2.2304     1.5770     1.1170  H     1 RES1    0.0000
@<TRIPOS>BOND
     1      1      2     ar
     2      1      6     ar
     3      1     38      1
     4      2      3     ar
     5      2      7      1
     6      3      4     ar
     7      3     34      1
     8      4      5     ar
     9      4     35      1
    10      5      6     ar
    11      5     36      1
    12      6     37      1
    13      7      8      1
    14      7     12      1
    15      8      9      1
    16      8     13      1
    17      9     10      2
    18      9     39      1
    19     10     11      1
    20     10     40      1
    21     11     12      1
    22     11     41      1
    23     12     42      1
    24     13     14      1
    25     13     21      1
    26     14     15      1
    27     14     19      1
    28     15     16      1
    29     15     20      1
    30     16     17      1
    31     16     30      1
    32     17     18      1
    33     17     31      1
    34     18     19      2
    35     18     32      1
    36     19     33      1
    37     20     21     ar
    38     20     25     ar
    39     21     22     ar
    40     22     23     ar
    41     22     26      1
    42     23     24     ar
    43     23     27      1
    44     24     25     ar
    45     24     28      1
    46     25     29      1
@<TRIPOS>SUBSTRUCTURE
      1 RES1       1

@<TRIPOS>MOLECULE
Cu_5_a_nitrobenzoic
    38     43      1
 SMALL
 NO_CHARGES
 ****
 ****
@<TRIPOS>ATOM
     1  C     0.0000     0.0000     0.0000  C.ar  1 RES1    0.0000
     2  C     0.0000     0.0000     1.4051  C.ar  1 RES1    0.0000
     3  C     1.2063     0.0000     2.1255  C.ar  1 RES1    0.0000
     4  C     2.4176     0.0000     1.4417  C.ar  1 RES1    0.0000
     5  C     2.3934    -0.0004     0.0469  C.ar  1 RES1    0.0000
     6  C     1.2084    -0.0005    -0.6890  C.ar  1 RES1    0.0000
     7  C    -1.2746    -0.0024     2.1284  C.3   1 RES1    0.0000
     8  O    -1.3415    -0.0068     3.4119  O.3   1 RES1    0.0000
     9 CU    -3.3289    -0.0176     3.2101 CU     1 RES1    0.0000
    10  O    -2.4112    -0.0032     1.5170  O.3   1 RES1    0.0000
    11  N     3.6843    -0.0014    -0.6857  N.pl3 1 RES1    0.0000
    12  O     4.7100    -0.0028    -0.0124  O.2   1 RES1    0.0000
    13  N    -4.0744    -0.0679     5.0173  N.pl3 1 RES1    0.0000
    14  C    -5.3843    -0.4277     5.0339  C.2   1 RES1    0.0000
    15  C    -6.0558    -0.6294     6.2376  C.2   1 RES1    0.0000
    16  C    -5.3596    -0.4373     7.4332  C.2   1 RES1    0.0000
    17  C    -4.0142    -0.0574     7.4000  C.2   1 RES1    0.0000
    18  C    -3.3964     0.1140     6.1650  C.2   1 RES1    0.0000
    19  C    -5.9496    -0.6100     3.6821  C.ar  1 RES1    0.0000
    20  C    -6.6798    -1.7498     3.3346  C.ar  1 RES1    0.0000
    21  C    -7.0348    -1.9648     1.9995  C.ar  1 RES1    0.0000
    22  C    -6.6557    -1.0583     0.9995  C.ar  1 RES1    0.0000
    23  C    -5.9509     0.0964     1.3361  C.ar  1 RES1    0.0000
    24  C    -5.5959     0.3312     2.6755  C.ar  1 RES1    0.0000
    25  O     3.6322    -0.0008    -1.9116  O.2   1 RES1    0.0000
    26  H    -2.3502     0.3833     6.0623  H     1 RES1    0.0000
    27  H    -3.4483     0.0962     8.3122  H     1 RES1    0.0000
    28  H    -5.8637    -0.5801     8.3842  H     1 RES1    0.0000
    29  H    -7.1024    -0.9139     6.2299  H     1 RES1    0.0000
    30  H    -6.9336    -2.4816     4.0957  H     1 RES1    0.0000
    31  H    -7.5937    -2.8570     1.7334  H     1 RES1    0.0000
    32  H    -6.9301    -1.2464    -0.0336  H     1 RES1    0.0000
    33  H    -5.6950     0.8288     0.5771  H     1 RES1    0.0000
    34  H    -5.2507     1.3267     2.9664  H     1 RES1    0.0000
    35  H     1.1845    -0.0009     3.2098  H     1 RES1    0.0000
    36  H     3.3680    -0.0000     1.9610  H     1 RES1    0.0000
    37  H     1.2501    -0.0010    -1.7713  H     1 RES1    0.0000
    38  H    -0.9422    -0.0004    -0.5372  H     1 RES1    0.0000
@<TRIPOS>BOND
     1      1      2     ar
     2      1      6     ar
     3      1     38      1
     4      2      3     ar
     5      2      7      1
     6      3      4     ar
     7      3     35      1
     8      4      5     ar
     9      4     36      1
    10      5      6     ar
    11      5     11      1
    12      6     37      1
    13      7      8      1
    14      7      9      1
    15      7     10      1
    16      8      9      1
    17      9     10      1
    18      9     13      1
    19      9     24      1
    20     11     12      1
    21     11     25      1
    22     13     14      1
    23     13     18      1
    24     14     15      1
    25     14     19      1
    26     15     16      1
    27     15     29      1
    28     16     17      1
    29     16     28      1
    30     17     18      2
    31     17     27      1
    32     18     26      1
    33     19     20     ar
    34     19     24     ar
    35     20     21     ar
    36     20     30      1
    37     21     22     ar
    38     21     31      1
    39     22     23     ar
    40     22     32      1
    41     23     24     ar
    42     23     33      1
    43     24     34      1
@<TRIPOS>SUBSTRUCTURE
      1 RES1       1

@<TRIPOS>MOLECULE
Pd_1_a_nitrobenzoic
    59     65      1
 SMALL
 NO_CHARGES
 ****
 ****
@<TRIPOS>ATOM
     1  C     0.0000     0.0000     0.0000  C.ar  1 RES1    0.0000
     2  C     0.0000     0.0000     1.4044  C.ar  1 RES1    0.0000
     3  C     1.2066     0.0000     2.1230  C.ar  1 RES1    0.0000
     4  C     2.4179     0.0004     1.4386  C.ar  1 RES1    0.0000
     5  C     2.3940     0.0000     0.0438  C.ar  1 RES1    0.0000
     6  C     1.2079    -0.0004    -0.6904  C.ar  1 RES1    0.0000
     7  C    -1.2770     0.0000     2.1302  C.3   1 RES1    0.0000
     8  O    -1.3291    -0.0392     3.4168  O.3   1 RES1    0.0000
     9 PD    -3.3926    -0.0002     3.3326 PD     1 RES1    0.0000
    10  N    -5.3728     0.0759     2.7662  N.pl3 1 RES1    0.0000
    11  C    -6.3160    -0.8061     3.1867  C.2   1 RES1    0.0000
    12  C    -7.6642    -0.5835     2.8813  C.2   1 RES1    0.0000
    13  C    -8.0358     0.5216     2.1217  C.2   1 RES1    0.0000
    14  C    -7.0457     1.3940     1.6661  C.2   1 RES1    0.0000
    15  C    -5.7270     1.1375     2.0120  C.2   1 RES1    0.0000
    16  C    -5.8982    -2.0046     3.9434  C.ar  1 RES1    0.0000
    17  C    -6.5687    -2.3540     5.1237  C.ar  1 RES1    0.0000
    18  C    -6.1765    -3.4818     5.8460  C.ar  1 RES1    0.0000
    19  C    -5.1236    -4.2780     5.3856  C.ar  1 RES1    0.0000
    20  C    -4.4642    -3.9455     4.1976  C.ar  1 RES1    0.0000
    21  C    -4.8481    -2.8139     3.4778  C.ar  1 RES1    0.0000
    22  N     3.6831    -0.0000    -0.6888  N.pl3 1 RES1    0.0000
    23  O     4.7107    -0.0016    -0.0174  O.2   1 RES1    0.0000
    24  N    -3.9203    -0.1183     5.3215  N.pl3 1 RES1    0.0000
    25  C    -4.7519     0.7603     5.9385  C.2   1 RES1    0.0000
    26  C    -5.1824     0.5113     7.2475  C.2   1 RES1    0.0000
    27  C    -4.7354    -0.6174     7.9276  C.2   1 RES1    0.0000
    28  C    -3.8496    -1.4866     7.2884  C.2   1 RES1    0.0000
    29  C    -3.4684    -1.2030     5.9850  C.2   1 RES1    0.0000
    30  C    -5.1714     1.9829     5.2225  C.ar  1 RES1    0.0000
    31  C    -4.2229     2.7954     4.5785  C.ar  1 RES1    0.0000
    32  C    -4.6291     3.9496     3.9088  C.ar  1 RES1    0.0000
    33  C    -5.9825     4.3019     3.8761  C.ar  1 RES1    0.0000
    34  C    -6.9277     3.5025     4.5254  C.ar  1 RES1    0.0000
    35  C    -6.5236     2.3517     5.2037  C.ar  1 RES1    0.0000
    36  O    -2.4083     0.0702     1.5179  O.3   1 RES1    0.0000
    37  O     3.6320     0.0016    -1.9153  O.2   1 RES1    0.0000
    38  H    -2.8099    -1.8578     5.4277  H     1 RES1    0.0000
    39  H    -3.4659    -2.3747     7.7774  H     1 RES1    0.0000
    40  H    -5.0606    -0.8082     8.9459  H     1 RES1    0.0000
    41  H    -5.8376     1.2329     7.7226  H     1 RES1    0.0000
    42  H    -7.2575     1.7232     5.7007  H     1 RES1    0.0000
    43  H    -7.9786     3.7763     4.5071  H     1 RES1    0.0000
    44  H    -6.2969     5.2033     3.3580  H     1 RES1    0.0000
    45  H    -3.8884     4.5816     3.4272  H     1 RES1    0.0000
    46  H    -3.1697     2.5330     4.6261  H     1 RES1    0.0000
    47  H    -4.3539    -2.5675     2.5422  H     1 RES1    0.0000
    48  H    -3.6626    -4.5755     3.8230  H     1 RES1    0.0000
    49  H    -4.8266    -5.1618     5.9427  H     1 RES1    0.0000
    50  H    -6.6945    -3.7405     6.7649  H     1 RES1    0.0000
    51  H    -7.3801    -1.7278     5.4846  H     1 RES1    0.0000
    52  H    -4.9206     1.7966     1.7151  H     1 RES1    0.0000
    53  H    -7.2820     2.2642     1.0646  H     1 RES1    0.0000
    54  H    -9.0797     0.6916     1.8758  H     1 RES1    0.0000
    55  H    -8.3975    -1.3075     3.2189  H     1 RES1    0.0000
    56  H     1.1847     0.0012     3.2074  H     1 RES1    0.0000
    57  H     3.3683     0.0014     1.9578  H     1 RES1    0.0000
    58  H     1.2481    -0.0014    -1.7727  H     1 RES1    0.0000
    59  H    -0.9429    -0.0012    -0.5361  H     1 RES1    0.0000
@<TRIPOS>BOND
     1      1      2     ar
     2      1      6     ar
     3      1     59      1
     4      2      3     ar
     5      2      7      1
     6      3      4     ar
     7      3     56      1
     8      4      5     ar
     9      4     57      1
    10      5      6     ar
    11      5     22      1
    12      6     58      1
    13      7      8      1
    14      7      9      1
    15      7     36      1
    16      8      9      1
    17      9     10      1
    18      9     24      1
    19      9     36      1
    20     10     11      1
    21     10     15      1
    22     11     12      1
    23     11     16      1
    24     12     13      1
    25     12     55      1
    26     13     14      1
    27     13     54      1
    28     14     15      2
    29     14     53      1
    30     15     52      1
    31     16     17     ar
    32     16     21     ar
    33     17     18     ar
    34     17     51      1
    35     18     19     ar
    36     18     50      1
    37     19     20     ar
    38     19     49      1
    39     20     21     ar
    40     20     48      1
    41     21     47      1
    42     22     23      1
    43     22     37      1
    44     24     25      1
    45     24     29      1
    46     25     26      1
    47     25     30      1
    48     26     27      1
    49     26     41      1
    50     27     28      1
    51     27     40      1
    52     28     29      2
    53     28     39      1
    54     29     38      1
    55     30     31     ar
    56     30     35     ar
    57     31     32     ar
    58     31     46      1
    59     32     33     ar
    60     32     45      1
    61     33     34     ar
    62     33     44      1
    63     34     35     ar
    64     34     43      1
    65     35     42      1
@<TRIPOS>SUBSTRUCTURE
      1 RES1       1

@<TRIPOS>MOLECULE
Pd_1_b_nitrobenzoic
    59     65      1
 SMALL
 NO_CHARGES
 ****
 ****
@<TRIPOS>ATOM
     1  C     0.0000     0.0000     0.0000  C.ar  1 RES1    0.0000
     2  C     0.0000     0.0000     1.4035  C.ar  1 RES1    0.0000
     3  C     1.2150     0.0000     2.1002  C.ar  1 RES1    0.0000
     4  C     2.4230    -0.0795     1.4102  C.ar  1 RES1    0.0000
     5  C     2.3929    -0.1269     0.0163  C.ar  1 RES1    0.0000
     6  C     1.1999    -0.0604    -0.7056  C.ar  1 RES1    0.0000
     7  C    -1.2751    -0.0377     2.2016  C.2   1 RES1    0.0000
     8  O    -1.3500     0.4772     3.3015  O.2   1 RES1    0.0000
     9  N     3.6659    -0.2575    -0.7247  N.pl3 1 RES1    0.0000
    10  O     4.6975    -0.3393    -0.0635  O.2   1 RES1    0.0000
    11  O    -2.3223    -0.6457     1.6464  O.3   1 RES1    0.0000
    12 PD    -2.2280    -2.2827     0.4649 PD     1 RES1    0.0000
    13  C    -2.2283    -3.8728    -1.2857  C.ar  1 RES1    0.0000
    14  C    -3.6381    -3.8150    -1.0684  C.ar  1 RES1    0.0000
    15  C    -4.3055    -4.9166    -0.5152  C.ar  1 RES1    0.0000
    16  C    -3.5871    -6.0610    -0.1817  C.ar  1 RES1    0.0000
    17  C    -2.1979    -6.1276    -0.3851  C.ar  1 RES1    0.0000
    18  C    -1.5250    -5.0516    -0.9455  C.ar  1 RES1    0.0000
    19  C    -4.3403    -2.5308    -1.3194  C.2   1 RES1    0.0000
    20  N    -3.7175    -1.5032    -0.6964  N.3   1 RES1    0.0000
    21  C    -4.2181    -0.2601    -0.7275  C.2   1 RES1    0.0000
    22  C    -5.3856     0.0097    -1.4398  C.2   1 RES1    0.0000
    23  C    -6.0414    -1.0377    -2.0931  C.2   1 RES1    0.0000
    24  C    -5.5213    -2.3345    -2.0255  C.2   1 RES1    0.0000
    25  N    -0.8307    -3.2525     1.6515  N.pl3 1 RES1    0.0000
    26  C    -1.2176    -4.1169     2.6289  C.2   1 RES1    0.0000
    27  C    -0.2505    -4.8331     3.3472  C.2   1 RES1    0.0000
    28  C     1.1018    -4.6708     3.0628  C.2   1 RES1    0.0000
    29  C     1.4771    -3.7868     2.0497  C.2   1 RES1    0.0000
    30  C     0.4819    -3.0975     1.3712  C.2   1 RES1    0.0000
    31  C    -2.6585    -4.3316     2.8968  C.ar  1 RES1    0.0000
    32  C    -3.5509    -3.2602     3.0778  C.ar  1 RES1    0.0000
    33  C    -4.9036    -3.5152     3.3130  C.ar  1 RES1    0.0000
    34  C    -5.3755    -4.8296     3.3816  C.ar  1 RES1    0.0000
    35  C    -4.4858    -5.8978     3.2323  C.ar  1 RES1    0.0000
    36  C    -3.1339    -5.6499     2.9954  C.ar  1 RES1    0.0000
    37  O     3.6032    -0.2917    -1.9517  O.2   1 RES1    0.0000
    38  H    -3.6779     0.4819    -0.1498  H     1 RES1    0.0000
    39  H    -5.7741     1.0219    -1.4693  H     1 RES1    0.0000
    40  H    -6.9557    -0.8476    -2.6470  H     1 RES1    0.0000
    41  H    -6.0104    -3.1723    -2.5110  H     1 RES1    0.0000
    42  H    -5.3703    -4.8548    -0.3151  H     1 RES1    0.0000
    43  H    -4.1064    -6.9054     0.2591  H     1 RES1    0.0000
    44  H    -1.6564    -7.0300    -0.1189  H     1 RES1    0.0000
    45  H    -0.4589    -5.1082    -1.1425  H     1 RES1    0.0000
    46  H    -1.7510    -3.1352    -1.9293  H     1 RES1    0.0000
    47  H    -3.1886    -2.2375     3.0686  H     1 RES1    0.0000
    48  H    -5.5826    -2.6817     3.4683  H     1 RES1    0.0000
    49  H    -6.4274    -5.0213     3.5738  H     1 RES1    0.0000
    50  H    -4.8430    -6.9213     3.3047  H     1 RES1    0.0000
    51  H    -2.4425    -6.4782     2.8670  H     1 RES1    0.0000
    52  H     0.7188    -2.4021     0.5765  H     1 RES1    0.0000
    53  H     2.5161    -3.6203     1.7876  H     1 RES1    0.0000
    54  H     1.8507    -5.2196     3.6261  H     1 RES1    0.0000
    55  H    -0.5832    -5.4973     4.1368  H     1 RES1    0.0000
    56  H     1.1938     0.0426     3.1842  H     1 RES1    0.0000
    57  H     3.3757    -0.1083     1.9256  H     1 RES1    0.0000
    58  H     1.2306    -0.0608    -1.7886  H     1 RES1    0.0000
    59  H    -0.9416     0.0418    -0.5379  H     1 RES1    0.0000
@<TRIPOS>BOND
     1      1      2     ar
     2      1      6     ar
     3      1     59      1
     4      2      3     ar
     5      2      7      1
     6      3      4     ar
     7      3     56      1
     8      4      5     ar
     9      4     57      1
    10      5      6     ar
    11      5      9      1
    12      6     58      1
    13      7      8      2
    14      7     11      1
    15      9     10      1
    16      9     37      1
    17     11     12      1
    18     12     13      1
    19     12     14      1
    20     12     20      1
    21     12     25      1
    22     13     14     ar
    23     13     18     ar
    24     13     46      1
    25     14     15     ar
    26     14     19      1
    27     15     16     ar
    28     15     42      1
    29     16     17     ar
    30     16     43      1
    31     17     18     ar
    32     17     44      1
    33     18     45      1
    34     19     20      1
    35     19     24      1
    36     20     21      1
    37     21     22      2
    38     21     38      1
    39     22     23      1
    40     22     39      1
    41     23     24      1
    42     23     40      1
    43     24     41      1
    44     25     26      1
    45     25     30      1
    46     26     27      1
    47     26     31      1
    48     27     28      1
    49     27     55      1
    50     28     29      1
    51     28     54      1
    52     29     30      2
    53     29     53      1
    54     30     52      1
    55     31     32     ar
    56     31     36     ar
    57     32     33     ar
    58     32     47      1
    59     33     34     ar
    60     33     48      1
    61     34     35     ar
    62     34     49      1
    63     35     36     ar
    64     35     50      1
    65     36     51      1
@<TRIPOS>SUBSTRUCTURE
      1 RES1       1

@<TRIPOS>MOLECULE
Pd_2_a_nitrobenzoic
    59     64      1
 SMALL
 NO_CHARGES
 ****
 ****
@<TRIPOS>ATOM
     1  C     0.0000     0.0000     0.0000  C.2   1 RES1    0.0000
     2  C     0.0000     0.0000     1.3921  C.2   1 RES1    0.0000
     3  N     1.1600     0.0000     2.0928  N.3   1 RES1    0.0000
     4  C     2.3452    -0.0141     1.4627  C.2   1 RES1    0.0000
     5  C     2.4134    -0.0369     0.0723  C.2   1 RES1    0.0000
     6  C     1.2269    -0.0228    -0.6664  C.2   1 RES1    0.0000
     7  C    -1.1864     0.0478     2.2704  C.ar  1 RES1    0.0000
     8  C    -1.1813    -0.7564     3.4508  C.ar  1 RES1    0.0000
     9  C    -2.2313    -0.6234     4.3830  C.ar  1 RES1    0.0000
    10  C    -3.2539     0.2901     4.1561  C.ar  1 RES1    0.0000
    11  C    -3.2601     1.0568     2.9826  C.ar  1 RES1    0.0000
    12  C    -2.2310     0.9454     2.0466  C.ar  1 RES1    0.0000
    13 PD     0.8313     0.3036     4.0894 PD     1 RES1    0.0000
    14  O     2.7801     0.7410     4.4119  O.3   1 RES1    0.0000
    15  C     3.1347     1.9559     4.0325  C.2   1 RES1    0.0000
    16  O     2.3713     2.7728     3.5193  O.2   1 RES1    0.0000
    17  N     0.5433     0.5998     6.1165  N.pl3 1 RES1    0.0000
    18  C     1.3593    -0.1524     6.8909  C.2   1 RES1    0.0000
    19  C     1.3145    -0.1237     8.2763  C.2   1 RES1    0.0000
    20  C     0.4013     0.7356     8.8913  C.2   1 RES1    0.0000
    21  C    -0.4153     1.5287     8.0948  C.2   1 RES1    0.0000
    22  C    -0.3391     1.4581     6.6938  C.2   1 RES1    0.0000
    23  C    -1.2057     2.3265     5.8675  C.ar  1 RES1    0.0000
    24  C    -0.7233     2.9855     4.7240  C.ar  1 RES1    0.0000
    25  C    -1.5659     3.8344     4.0027  C.ar  1 RES1    0.0000
    26  C    -2.8820     4.0526     4.4192  C.ar  1 RES1    0.0000
    27  C    -3.3610     3.4154     5.5681  C.ar  1 RES1    0.0000
    28  C    -2.5290     2.5588     6.2856  C.ar  1 RES1    0.0000
    29  C     4.5873     2.2629     4.2597  C.ar  1 RES1    0.0000
    30  C     5.4765     1.3054     4.7722  C.ar  1 RES1    0.0000
    31  C     6.8185     1.6258     4.9606  C.ar  1 RES1    0.0000
    32  C     7.2500     2.9105     4.6322  C.ar  1 RES1    0.0000
    33  C     6.3871     3.8805     4.1228  C.ar  1 RES1    0.0000
    34  C     5.0485     3.5479     3.9359  C.ar  1 RES1    0.0000
    35  N     8.6747     3.2553     4.8309  N.pl3 1 RES1    0.0000
    36  O     9.0280     4.3927     4.5306  O.2   1 RES1    0.0000
    37  O     9.4101     2.3805     5.2827  O.2   1 RES1    0.0000
    38  H     3.2201     0.0021     2.1015  H     1 RES1    0.0000
    39  H     3.3813    -0.0588    -0.4161  H     1 RES1    0.0000
    40  H     1.2575    -0.0329    -1.7516  H     1 RES1    0.0000
    41  H    -0.9415     0.0051    -0.5388  H     1 RES1    0.0000
    42  H    -2.2164     1.5808     1.1665  H     1 RES1    0.0000
    43  H    -4.0624     1.7664     2.8119  H     1 RES1    0.0000
    44  H    -4.0543     0.4049     4.8779  H     1 RES1    0.0000
    45  H    -2.2396    -1.2553     5.2660  H     1 RES1    0.0000
    46  H    -0.5523    -1.6476     3.4902  H     1 RES1    0.0000
    47  H     2.0655    -0.7794     6.3597  H     1 RES1    0.0000
    48  H     1.9872    -0.7519     8.8495  H     1 RES1    0.0000
    49  H     0.3418     0.8011     9.9735  H     1 RES1    0.0000
    50  H    -1.1015     2.2406     8.5384  H     1 RES1    0.0000
    51  H    -2.9094     2.0520     7.1681  H     1 RES1    0.0000
    52  H    -4.3797     3.5855     5.9047  H     1 RES1    0.0000
    53  H    -3.5255     4.7286     3.8629  H     1 RES1    0.0000
    54  H    -1.1760     4.3488     3.1290  H     1 RES1    0.0000
    55  H     0.3152     2.8906     4.4194  H     1 RES1    0.0000
    56  H     4.3451     4.2724     3.5405  H     1 RES1    0.0000
    57  H     6.7701     4.8651     3.8836  H     1 RES1    0.0000
    58  H     7.5281     0.9076     5.3526  H     1 RES1    0.0000
    59  H     5.1135     0.3143     5.0194  H     1 RES1    0.0000
@<TRIPOS>BOND
     1      1      2      1
     2      1      6      1
     3      1     41      1
     4      2      3      1
     5      2      7      1
     6      3      4      1
     7      3     13      1
     8      4      5      2
     9      4     38      1
    10      5      6      1
    11      5     39      1
    12      6     40      1
    13      7      8     ar
    14      7     12     ar
    15      8      9     ar
    16      8     13      1
    17      8     46      1
    18      9     10     ar
    19      9     45      1
    20     10     11     ar
    21     10     44      1
    22     11     12     ar
    23     11     43      1
    24     12     42      1
    25     13     14      1
    26     13     17      1
    27     14     15      1
    28     15     16      2
    29     15     29      1
    30     17     18      1
    31     17     22      1
    32     18     19      2
    33     18     47      1
    34     19     20      1
    35     19     48      1
    36     20     21      1
    37     20     49      1
    38     21     22      1
    39     21     50      1
    40     22     23      1
    41     23     24     ar
    42     23     28     ar
    43     24     25     ar
    44     24     55      1
    45     25     26     ar
    46     25     54      1
    47     26     27     ar
    48     26     53      1
    49     27     28     ar
    50     27     52      1
    51     28     51      1
    52     29     30     ar
    53     29     34     ar
    54     30     31     ar
    55     30     59      1
    56     31     32     ar
    57     31     58      1
    58     32     33     ar
    59     32     35      1
    60     33     34     ar
    61     33     57      1
    62     34     56      1
    63     35     36      1
    64     35     37      1
@<TRIPOS>SUBSTRUCTURE
      1 RES1       1

@<TRIPOS>MOLECULE
Pd_TS_2a3a_nitrobenzoic
    59     65      1
 SMALL
 NO_CHARGES
 ****
 ****
@<TRIPOS>ATOM
     1  C     0.0000     0.0000     0.0000  C.ar  1 RES1    0.0000
     2  C     0.0000     0.0000     1.4041  C.ar  1 RES1    0.0000
     3  C     1.2113     0.0000     2.1134  C.ar  1 RES1    0.0000
     4  C     2.4213    -0.0013     1.4251  C.ar  1 RES1    0.0000
     5  C     2.3949    -0.0021     0.0311  C.ar  1 RES1    0.0000
     6  C     1.2048    -0.0010    -0.6962  C.ar  1 RES1    0.0000
     7  C    -1.2855     0.0032     2.1549  C.2   1 RES1    0.0000
     8  O    -1.2671    -0.0213     3.4221  O.2   1 RES1    0.0000
     9  N     3.6791    -0.0042    -0.7065  N.pl3 1 RES1    0.0000
    10  O     4.7110     0.0016    -0.0411  O.2   1 RES1    0.0000
    11  O    -2.3720     0.0416     1.4629  O.3   1 RES1    0.0000
    12 PD    -4.0432    -0.2717     2.6061 PD     1 RES1    0.0000
    13  N    -5.4466    -0.7253     4.0405  N.3   1 RES1    0.0000
    14  C    -5.3891     0.0482     5.1640  C.2   1 RES1    0.0000
    15  C    -6.1800    -0.2670     6.2739  C.2   1 RES1    0.0000
    16  C    -7.0419    -1.3586     6.2216  C.2   1 RES1    0.0000
    17  C    -7.1082    -2.1213     5.0522  C.2   1 RES1    0.0000
    18  C    -6.2902    -1.7727     3.9842  C.2   1 RES1    0.0000
    19  C    -4.5162     1.2231     5.0561  C.ar  1 RES1    0.0000
    20  C    -3.5524     1.2436     4.0033  C.ar  1 RES1    0.0000
    21  C    -2.9167     2.4639     3.7044  C.ar  1 RES1    0.0000
    22  C    -3.1498     3.6063     4.4715  C.ar  1 RES1    0.0000
    23  C    -4.0430     3.5495     5.5447  C.ar  1 RES1    0.0000
    24  C    -4.7367     2.3688     5.8255  C.ar  1 RES1    0.0000
    25  N    -4.6159    -1.7391     1.1905  N.3   1 RES1    0.0000
    26  C    -5.0829    -1.3746    -0.0307  C.2   1 RES1    0.0000
    27  C    -5.1841    -2.3249    -1.0566  C.2   1 RES1    0.0000
    28  C    -4.8128    -3.6450    -0.8232  C.2   1 RES1    0.0000
    29  C    -4.3478    -4.0068     0.4448  C.2   1 RES1    0.0000
    30  C    -4.2617    -3.0220     1.4194  C.2   1 RES1    0.0000
    31  C    -5.4720     0.0340    -0.2479  C.ar  1 RES1    0.0000
    32  C    -5.0471     0.7029    -1.4054  C.ar  1 RES1    0.0000
    33  C    -5.3937     2.0387    -1.6109  C.ar  1 RES1    0.0000
    34  C    -6.1786     2.7123    -0.6701  C.ar  1 RES1    0.0000
    35  C    -6.6235     2.0455     0.4756  C.ar  1 RES1    0.0000
    36  C    -6.2729     0.7123     0.6878  C.ar  1 RES1    0.0000
    37  O     3.6239    -0.0121    -1.9336  O.2   1 RES1    0.0000
    38  H    -2.5585     0.3796     3.8351  H     1 RES1    0.0000
    39  H    -2.1918     2.4925     2.8973  H     1 RES1    0.0000
    40  H    -2.6316     4.5320     4.2404  H     1 RES1    0.0000
    41  H    -4.2228     4.4329     6.1501  H     1 RES1    0.0000
    42  H    -5.4858     2.3640     6.6114  H     1 RES1    0.0000
    43  H    -6.1090     0.3425     7.1675  H     1 RES1    0.0000
    44  H    -7.6552    -1.6120     7.0808  H     1 RES1    0.0000
    45  H    -7.7709    -2.9754     4.9668  H     1 RES1    0.0000
    46  H    -6.2883    -2.3307     3.0557  H     1 RES1    0.0000
    47  H    -3.8836    -3.2354     2.4140  H     1 RES1    0.0000
    48  H    -4.0476    -5.0233     0.6744  H     1 RES1    0.0000
    49  H    -4.8922    -4.3848    -1.6141  H     1 RES1    0.0000
    50  H    -5.5734    -2.0116    -2.0189  H     1 RES1    0.0000
    51  H    -7.2530     2.5590     1.1966  H     1 RES1    0.0000
    52  H    -6.4511     3.7507    -0.8345  H     1 RES1    0.0000
    53  H    -5.0499     2.5537    -2.5030  H     1 RES1    0.0000
    54  H    -4.4244     0.1820    -2.1272  H     1 RES1    0.0000
    55  H    -6.6415     0.1858     1.5632  H     1 RES1    0.0000
    56  H     1.1924     0.0007     3.1973  H     1 RES1    0.0000
    57  H     3.3725    -0.0018     1.9430  H     1 RES1    0.0000
    58  H     1.2401    -0.0003    -1.7786  H     1 RES1    0.0000
    59  H    -0.9440     0.0043    -0.5329  H     1 RES1    0.0000
@<TRIPOS>BOND
     1      1      2     ar
     2      1      6     ar
     3      1     59      1
     4      2      3     ar
     5      2      7      1
     6      3      4     ar
     7      3     56      1
     8      4      5     ar
     9      4     57      1
    10      5      6     ar
    11      5      9      1
    12      6     58      1
    13      7      8      2
    14      7     11      1
    15      9     10      1
    16      9     37      1
    17     11     12      1
    18     12     13      1
    19     12     20      1
    20     12     25      1
    21     12     38      1
    22     13     14      1
    23     13     18      1
    24     14     15      1
    25     14     19      1
    26     15     16      1
    27     15     43      1
    28     16     17      1
    29     16     44      1
    30     17     18      2
    31     17     45      1
    32     18     46      1
    33     19     20     ar
    34     19     24     ar
    35     20     21     ar
    36     20     38      1
    37     21     22     ar
    38     21     39      1
    39     22     23     ar
    40     22     40      1
    41     23     24     ar
    42     23     41      1
    43     24     42      1
    44     25     26      1
    45     25     30      1
    46     26     27      1
    47     26     31      1
    48     27     28      1
    49     27     50      1
    50     28     29      1
    51     28     49      1
    52     29     30      2
    53     29     48      1
    54     30     47      1
    55     31     32     ar
    56     31     36     ar
    57     32     33     ar
    58     32     54      1
    59     33     34     ar
    60     33     53      1
    61     34     35     ar
    62     34     52      1
    63     35     36     ar
    64     35     51      1
    65     36     55      1
@<TRIPOS>SUBSTRUCTURE
      1 RES1       1

@<TRIPOS>MOLECULE
Pd_3_a_nitrobenzoic
    59     64      1
 SMALL
 NO_CHARGES
 ****
 ****
@<TRIPOS>ATOM
     1  C     0.0000     0.0000     0.0000  C.ar  1 RES1    0.0000
     2  C     0.0000     0.0000     1.4056  C.ar  1 RES1    0.0000
     3  C     1.2113     0.0000     2.1195  C.ar  1 RES1    0.0000
     4  C     2.4201     0.0011     1.4299  C.ar  1 RES1    0.0000
     5  C     2.3929     0.0015     0.0360  C.ar  1 RES1    0.0000
     6  C     1.2046     0.0006    -0.6944  C.ar  1 RES1    0.0000
     7  C    -1.2964     0.0007     2.1059  C.2   1 RES1    0.0000
     8  O    -1.2221     0.0301     3.4379  O.3   1 RES1    0.0000
     9  N     3.6807     0.0036    -0.7015  N.pl3 1 RES1    0.0000
    10  O     4.7090     0.0092    -0.0323  O.2   1 RES1    0.0000
    11  O    -2.3856    -0.0256     1.5112  O.3   1 RES1    0.0000
    12 PD    -4.2904     0.2253     2.6749 PD     1 RES1    0.0000
    13  N    -4.5316    -1.7769     3.0699  N.pl3 1 RES1    0.0000
    14  C    -5.5965    -2.0769     3.8711  C.2   1 RES1    0.0000
    15  C    -5.8751    -3.4126     4.1816  C.2   1 RES1    0.0000
    16  C    -5.0718    -4.4247     3.6653  C.2   1 RES1    0.0000
    17  C    -3.9968    -4.0962     2.8328  C.2   1 RES1    0.0000
    18  C    -3.7629    -2.7549     2.5573  C.2   1 RES1    0.0000
    19  C    -6.3558    -0.9084     4.3096  C.ar  1 RES1    0.0000
    20  C    -5.8991     0.3472     3.8342  C.ar  1 RES1    0.0000
    21  C    -6.5802     1.5069     4.2024  C.ar  1 RES1    0.0000
    22  C    -7.7046     1.4241     5.0354  C.ar  1 RES1    0.0000
    23  C    -8.1558     0.1871     5.5031  C.ar  1 RES1    0.0000
    24  C    -7.4830    -0.9782     5.1408  C.ar  1 RES1    0.0000
    25  N    -4.1915     2.2954     2.3731  N.3   1 RES1    0.0000
    26  C    -5.0381     2.9121     1.5065  C.2   1 RES1    0.0000
    27  C    -5.0949     4.3110     1.4498  C.2   1 RES1    0.0000
    28  C    -4.2671     5.0768     2.2650  C.2   1 RES1    0.0000
    29  C    -3.3760     4.4285     3.1244  C.2   1 RES1    0.0000
    30  C    -3.3740     3.0406     3.1477  C.2   1 RES1    0.0000
    31  C    -5.8991     2.0768     0.6449  C.ar  1 RES1    0.0000
    32  C    -7.2732     2.3431     0.5661  C.ar  1 RES1    0.0000
    33  C    -8.0978     1.5416    -0.2244  C.ar  1 RES1    0.0000
    34  C    -7.5529     0.4807    -0.9538  C.ar  1 RES1    0.0000
    35  C    -6.1793     0.2248    -0.8971  C.ar  1 RES1    0.0000
    36  C    -5.3526     1.0171    -0.1006  C.ar  1 RES1    0.0000
    37  O     3.6232    -0.0002    -1.9272  O.2   1 RES1    0.0000
    38  H    -2.7201     2.4885     3.8135  H     1 RES1    0.0000
    39  H    -2.7036     4.9804     3.7720  H     1 RES1    0.0000
    40  H    -4.3054     6.1612     2.2228  H     1 RES1    0.0000
    41  H    -5.7781     4.7742     0.7466  H     1 RES1    0.0000
    42  H    -7.6959     3.1580     1.1472  H     1 RES1    0.0000
    43  H    -9.1638     1.7437    -0.2693  H     1 RES1    0.0000
    44  H    -8.1957    -0.1387    -1.5725  H     1 RES1    0.0000
    45  H    -5.7505    -0.5837    -1.4824  H     1 RES1    0.0000
    46  H    -4.2813     0.8380    -0.0764  H     1 RES1    0.0000
    47  H    -2.9572    -2.4278     1.9094  H     1 RES1    0.0000
    48  H    -3.3549    -4.8576     2.4039  H     1 RES1    0.0000
    49  H    -5.2845    -5.4624     3.9038  H     1 RES1    0.0000
    50  H    -6.7200    -3.6485     4.8182  H     1 RES1    0.0000
    51  H    -7.8363    -1.9391     5.5042  H     1 RES1    0.0000
    52  H    -9.0274     0.1315     6.1479  H     1 RES1    0.0000
    53  H    -8.2274     2.3337     5.3189  H     1 RES1    0.0000
    54  H    -6.2513     2.4787     3.8518  H     1 RES1    0.0000
    55  H    -2.1386    -0.0043     3.7996  H     1 RES1    0.0000
    56  H     1.2041    -0.0017     3.2034  H     1 RES1    0.0000
    57  H     3.3714     0.0012     1.9476  H     1 RES1    0.0000
    58  H     1.2409     0.0011    -1.7768  H     1 RES1    0.0000
    59  H    -0.9438     0.0007    -0.5339  H     1 RES1    0.0000
@<TRIPOS>BOND
     1      1      2     ar
     2      1      6     ar
     3      1     59      1
     4      2      3     ar
     5      2      7      2
     6      3      4     ar
     7      3     56      1
     8      4      5     ar
     9      4     57      1
    10      5      6     ar
    11      5      9      1
    12      6     58      1
    13      7      8      1
    14      7     11      1
    15      8     55      1
    16      9     10      1
    17      9     37      1
    18     11     12      1
    19     12     13      1
    20     12     20      1
    21     12     25      1
    22     13     14      1
    23     13     18      1
    24     14     15      1
    25     14     19      1
    26     15     16      1
    27     15     50      1
    28     16     17      1
    29     16     49      1
    30     17     18      2
    31     17     48      1
    32     18     47      1
    33     19     20     ar
    34     19     24     ar
    35     20     21     ar
    36     21     22     ar
    37     21     54      1
    38     22     23     ar
    39     22     53      1
    40     23     24     ar
    41     23     52      1
    42     24     51      1
    43     25     26      1
    44     25     30      1
    45     26     27      1
    46     26     31      1
    47     27     28      1
    48     27     41      1
    49     28     29      1
    50     28     40      1
    51     29     30      2
    52     29     39      1
    53     30     38      1
    54     31     32     ar
    55     31     36     ar
    56     32     33     ar
    57     32     42      1
    58     33     34     ar
    59     33     43      1
    60     34     35     ar
    61     34     44      1
    62     35     36     ar
    63     35     45      1
    64     36     46      1
@<TRIPOS>SUBSTRUCTURE
      1 RES1       1

@<TRIPOS>MOLECULE
Pd_3_b_nitrobenzoic
    59     64      1
 SMALL
 NO_CHARGES
 ****
 ****
@<TRIPOS>ATOM
     1  C     0.0000     0.0000     0.0000  C.ar  1 RES1    0.0000
     2  C     0.0000     0.0000     1.4051  C.ar  1 RES1    0.0000
     3  C     1.2223     0.0000     2.0938  C.ar  1 RES1    0.0000
     4  C     2.4265     0.0266     1.3897  C.ar  1 RES1    0.0000
     5  C     2.4202     0.0363    -0.0080  C.ar  1 RES1    0.0000
     6  C     1.2058     0.0157    -0.7007  C.ar  1 RES1    0.0000
     7  C    -1.2614    -0.0079     2.1746  C.2   1 RES1    0.0000
     8  N    -2.2418     0.8779     1.8514  N.3   1 RES1    0.0000
     9  C    -3.3867     0.8899     2.5701  C.2   1 RES1    0.0000
    10  C    -3.6135     0.0354     3.6401  C.2   1 RES1    0.0000
    11  C    -2.6111    -0.8724     3.9903  C.2   1 RES1    0.0000
    12  C    -1.4345    -0.8926     3.2487  C.2   1 RES1    0.0000
    13 PD    -1.9212     2.4185     0.4572 PD     1 RES1    0.0000
    14  C    -0.9816     3.5543     1.7831  C.ar  1 RES1    0.0000
    15  C    -0.5494     4.8016     1.2627  C.ar  1 RES1    0.0000
    16  C     0.1346     5.7081     2.0855  C.ar  1 RES1    0.0000
    17  C     0.3909     5.3878     3.4171  C.ar  1 RES1    0.0000
    18  C    -0.0363     4.1603     3.9297  C.ar  1 RES1    0.0000
    19  C    -0.7198     3.2446     3.1178  C.ar  1 RES1    0.0000
    20  C    -0.8578     5.0554    -0.1426  C.2   1 RES1    0.0000
    21  N    -1.5343     4.0379    -0.7522  N.pl3 1 RES1    0.0000
    22  C    -1.8728     4.1237    -2.0509  C.2   1 RES1    0.0000
    23  C    -1.5662     5.2391    -2.8209  C.2   1 RES1    0.0000
    24  C    -0.8803     6.2960    -2.2137  C.2   1 RES1    0.0000
    25  C    -0.5238     6.2023    -0.8720  C.2   1 RES1    0.0000
    26  O    -2.9591     1.2328    -1.2002  O.3   1 RES1    0.0000
    27  C    -4.0997     0.7630    -1.1159  C.2   1 RES1    0.0000
    28  O    -4.4653    -0.3020    -1.8218  O.3   1 RES1    0.0000
    29  C    -5.1538     1.2991    -0.2287  C.ar  1 RES1    0.0000
    30  C    -5.1351     2.6649     0.1006  C.ar  1 RES1    0.0000
    31  C    -6.0511     3.1696     1.0187  C.ar  1 RES1    0.0000
    32  C    -6.9640     2.2891     1.5998  C.ar  1 RES1    0.0000
    33  C    -7.0178     0.9359     1.2695  C.ar  1 RES1    0.0000
    34  C    -6.1105     0.4415     0.3348  C.ar  1 RES1    0.0000
    35  N    -7.9132     2.8141     2.6125  N.pl3 1 RES1    0.0000
    36  O    -8.6830     2.0092     3.1272  O.2   1 RES1    0.0000
    37  O    -7.8519     4.0126     2.8672  O.2   1 RES1    0.0000
    38  H    -4.1168     1.6334     2.2773  H     1 RES1    0.0000
    39  H    -4.5481     0.0941     4.1874  H     1 RES1    0.0000
    40  H    -2.7473    -1.5555     4.8235  H     1 RES1    0.0000
    41  H    -0.6392    -1.5941     3.4751  H     1 RES1    0.0000
    42  H     1.2253     0.0087     3.1801  H     1 RES1    0.0000
    43  H     3.3675     0.0424     1.9315  H     1 RES1    0.0000
    44  H     3.3581     0.0525    -0.5554  H     1 RES1    0.0000
    45  H     1.1981     0.0034    -1.7870  H     1 RES1    0.0000
    46  H    -0.9411    -0.0351    -0.5391  H     1 RES1    0.0000
    47  H    -2.3950     3.2643    -2.4570  H     1 RES1    0.0000
    48  H    -1.8561     5.2735    -3.8653  H     1 RES1    0.0000
    49  H    -0.6237     7.1839    -2.7837  H     1 RES1    0.0000
    50  H     0.0126     7.0086    -0.3854  H     1 RES1    0.0000
    51  H     0.4673     6.6630     1.6884  H     1 RES1    0.0000
    52  H     0.9197     6.0918     4.0521  H     1 RES1    0.0000
    53  H     0.1606     3.9089     4.9685  H     1 RES1    0.0000
    54  H    -1.0378     2.2989     3.5417  H     1 RES1    0.0000
    55  H    -3.6980    -0.6138    -2.3414  H     1 RES1    0.0000
    56  H    -6.1256    -0.6076     0.0612  H     1 RES1    0.0000
    57  H    -7.7552     0.2979     1.7413  H     1 RES1    0.0000
    58  H    -6.0640     4.2171     1.2942  H     1 RES1    0.0000
    59  H    -4.4055     3.3249    -0.3553  H     1 RES1    0.0000
@<TRIPOS>BOND
     1      1      2     ar
     2      1      6     ar
     3      1     46      1
     4      2      3     ar
     5      2      7      1
     6      3      4     ar
     7      3     42      1
     8      4      5     ar
     9      4     43      1
    10      5      6     ar
    11      5     44      1
    12      6     45      1
    13      7      8      1
    14      7     12      1
    15      8      9      1
    16      8     13      1
    17      9     10      2
    18      9     38      1
    19     10     11      1
    20     10     39      1
    21     11     12      1
    22     11     40      1
    23     12     41      1
    24     13     14      1
    25     13     21      1
    26     13     26      1
    27     14     15     ar
    28     14     19     ar
    29     15     16     ar
    30     15     20      1
    31     16     17     ar
    32     16     51      1
    33     17     18     ar
    34     17     52      1
    35     18     19     ar
    36     18     53      1
    37     19     54      1
    38     20     21      1
    39     20     25      1
    40     21     22      1
    41     22     23      2
    42     22     47      1
    43     23     24      1
    44     23     48      1
    45     24     25      1
    46     24     49      1
    47     25     50      1
    48     26     27      1
    49     27     28      1
    50     27     29      2
    51     28     55      1
    52     29     30     ar
    53     29     34     ar
    54     30     31     ar
    55     30     59      1
    56     31     32     ar
    57     31     58      1
    58     32     33     ar
    59     32     35      1
    60     33     34     ar
    61     33     57      1
    62     34     56      1
    63     35     36      1
    64     35     37      1
@<TRIPOS>SUBSTRUCTURE
      1 RES1       1

@<TRIPOS>MOLECULE
Pd_4_a_nitrobenzoic
    42     46      1
 SMALL
 NO_CHARGES
 ****
 ****
@<TRIPOS>ATOM
     1  C     0.0000     0.0000     0.0000  C.ar  1 RES1    0.0000
     2  C     0.0000     0.0000     1.4014  C.ar  1 RES1    0.0000
     3  C     1.2300     0.0000     2.1030  C.ar  1 RES1    0.0000
     4  C     2.4288     0.0830     1.4007  C.ar  1 RES1    0.0000
     5  C     2.4126     0.0933    -0.0028  C.ar  1 RES1    0.0000
     6  C     1.2050     0.0326    -0.7006  C.ar  1 RES1    0.0000
     7  C    -1.2056     0.0897     2.2195  C.2   1 RES1    0.0000
     8  N    -0.9520     0.2012     3.5565  N.3   1 RES1    0.0000
     9  C    -1.9662     0.3522     4.4267  C.2   1 RES1    0.0000
    10  C    -3.2938     0.3885     4.0169  C.2   1 RES1    0.0000
    11  C    -3.5726     0.2586     2.6534  C.2   1 RES1    0.0000
    12  C    -2.5228     0.1112     1.7516  C.2   1 RES1    0.0000
    13 PD     1.0294    -0.0270     4.0833 PD     1 RES1    0.0000
    14  N     3.0090    -0.4269     4.6366  N.pl3 1 RES1    0.0000
    15  C     3.3624     0.1848     5.7966  C.2   1 RES1    0.0000
    16  C     4.6734     0.1430     6.2701  C.2   1 RES1    0.0000
    17  C     5.6244    -0.5947     5.5651  C.2   1 RES1    0.0000
    18  C     5.2342    -1.2825     4.4135  C.2   1 RES1    0.0000
    19  C     3.9179    -1.1705     3.9773  C.2   1 RES1    0.0000
    20  C     2.2473     0.8365     6.5189  C.ar  1 RES1    0.0000
    21  C     2.3168     2.1719     6.9358  C.ar  1 RES1    0.0000
    22  C     1.2209     2.7608     7.5678  C.ar  1 RES1    0.0000
    23  C     0.0531     2.0230     7.7994  C.ar  1 RES1    0.0000
    24  C    -0.0150     0.6850     7.4085  C.ar  1 RES1    0.0000
    25  C     1.0737     0.0860     6.7610  C.ar  1 RES1    0.0000
    26  H     3.3779     0.1634     1.9169  H     1 RES1    0.0000
    27  H     3.3521     0.1566    -0.5448  H     1 RES1    0.0000
    28  H     1.2006     0.0344    -1.7861  H     1 RES1    0.0000
    29  H    -0.9400    -0.0068    -0.5442  H     1 RES1    0.0000
    30  H    -2.7150     0.0154     0.6892  H     1 RES1    0.0000
    31  H    -4.5981     0.2761     2.2971  H     1 RES1    0.0000
    32  H    -4.0828     0.5142     4.7501  H     1 RES1    0.0000
    33  H    -1.6821     0.4497     5.4674  H     1 RES1    0.0000
    34  H     1.0650    -0.9859     6.5629  H     1 RES1    0.0000
    35  H    -0.8981     0.0928     7.6325  H     1 RES1    0.0000
    36  H    -0.7898     2.4873     8.3023  H     1 RES1    0.0000
    37  H     1.2755     3.7994     7.8801  H     1 RES1    0.0000
    38  H     3.2169     2.7484     6.7430  H     1 RES1    0.0000
    39  H     3.5652    -1.6636     3.0801  H     1 RES1    0.0000
    40  H     5.9340    -1.8950     3.8555  H     1 RES1    0.0000
    41  H     6.6485    -0.6518     5.9214  H     1 RES1    0.0000
    42  H     4.9215     0.6568     7.1926  H     1 RES1    0.0000
@<TRIPOS>BOND
     1      1      2     ar
     2      1      6     ar
     3      1     29      1
     4      2      3     ar
     5      2      7      1
     6      3      4     ar
     7      3     13      1
     8      4      5     ar
     9      4     26      1
    10      5      6     ar
    11      5     27      1
    12      6     28      1
    13      7      8      1
    14      7     12      1
    15      8      9      1
    16      8     13      1
    17      9     10      2
    18      9     33      1
    19     10     11      1
    20     10     32      1
    21     11     12      1
    22     11     31      1
    23     12     30      1
    24     13     14      1
    25     14     15      1
    26     14     19      1
    27     15     16      1
    28     15     20      1
    29     16     17      1
    30     16     42      1
    31     17     18      1
    32     17     41      1
    33     18     19      2
    34     18     40      1
    35     19     39      1
    36     20     21     ar
    37     20     25     ar
    38     21     22     ar
    39     21     38      1
    40     22     23     ar
    41     22     37      1
    42     23     24     ar
    43     23     36      1
    44     24     25     ar
    45     24     35      1
    46     25     34      1
@<TRIPOS>SUBSTRUCTURE
      1 RES1       1

@<TRIPOS>MOLECULE
Pd_5_a_nitrobenzoic
    38     43      1
 SMALL
 NO_CHARGES
 ****
 ****
@<TRIPOS>ATOM
     1  C     0.0000     0.0000     0.0000  C.ar  1 RES1    0.0000
     2  C     0.0000     0.0000     1.4050  C.ar  1 RES1    0.0000
     3  C     1.2059     0.0000     2.1263  C.ar  1 RES1    0.0000
     4  C     2.4171     0.0009     1.4424  C.ar  1 RES1    0.0000
     5  C     2.3934     0.0009     0.0477  C.ar  1 RES1    0.0000
     6  C     1.2086     0.0001    -0.6886  C.ar  1 RES1    0.0000
     7  C    -1.2721     0.0017     2.1286  C.3   1 RES1    0.0000
     8  O    -1.3353    -0.0057     3.4161  O.3   1 RES1    0.0000
     9 PD    -3.3798     0.0068     3.3437 PD     1 RES1    0.0000
    10  O    -2.4115     0.0127     1.5207  O.3   1 RES1    0.0000
    11  N     3.6841     0.0025    -0.6844  N.pl3 1 RES1    0.0000
    12  O     4.7099     0.0044    -0.0111  O.2   1 RES1    0.0000
    13  C    -4.1954    -0.2922     5.4790  C.ar  1 RES1    0.0000
    14  C    -5.1547     0.7359     5.2043  C.ar  1 RES1    0.0000
    15  C    -5.1125     1.9374     5.9161  C.ar  1 RES1    0.0000
    16  C    -4.1242     2.1307     6.8838  C.ar  1 RES1    0.0000
    17  C    -3.1551     1.1457     7.1407  C.ar  1 RES1    0.0000
    18  C    -3.2000    -0.0648     6.4612  C.ar  1 RES1    0.0000
    19  C    -6.0568     0.5376     4.0490  C.2   1 RES1    0.0000
    20  N    -5.3791     0.0741     2.9692  N.3   1 RES1    0.0000
    21  C    -6.0009    -0.1373     1.7978  C.2   1 RES1    0.0000
    22  C    -7.3671     0.1026     1.6682  C.2   1 RES1    0.0000
    23  C    -8.0797     0.5875     2.7690  C.2   1 RES1    0.0000
    24  C    -7.4172     0.8173     3.9781  C.2   1 RES1    0.0000
    25  O     3.6325     0.0019    -1.9104  O.2   1 RES1    0.0000
    26  H    -4.4126    -1.3199     5.1804  H     1 RES1    0.0000
    27  H    -2.4874    -0.8528     6.6841  H     1 RES1    0.0000
    28  H    -2.3882     1.3248     7.8874  H     1 RES1    0.0000
    29  H    -4.0928     3.0678     7.4319  H     1 RES1    0.0000
    30  H    -5.8226     2.7265     5.6882  H     1 RES1    0.0000
    31  H    -5.3804    -0.4911     0.9813  H     1 RES1    0.0000
    32  H    -7.8562    -0.0865     0.7190  H     1 RES1    0.0000
    33  H    -9.1439     0.7852     2.6859  H     1 RES1    0.0000
    34  H    -7.9387     1.1943     4.8514  H     1 RES1    0.0000
    35  H     1.1842    -0.0000     3.2108  H     1 RES1    0.0000
    36  H     3.3674     0.0014     1.9619  H     1 RES1    0.0000
    37  H     1.2506    -0.0003    -1.7708  H     1 RES1    0.0000
    38  H    -0.9415     0.0005    -0.5387  H     1 RES1    0.0000
@<TRIPOS>BOND
     1      1      2     ar
     2      1      6     ar
     3      1     38      1
     4      2      3     ar
     5      2      7      1
     6      3      4     ar
     7      3     35      1
     8      4      5     ar
     9      4     36      1
    10      5      6     ar
    11      5     11      1
    12      6     37      1
    13      7      8      1
    14      7      9      1
    15      7     10      1
    16      8      9      1
    17      9     10      1
    18      9     13      1
    19      9     20      1
    20     11     12      1
    21     11     25      1
    22     13     14     ar
    23     13     18     ar
    24     13     26      1
    25     14     15     ar
    26     14     19      1
    27     15     16     ar
    28     15     30      1
    29     16     17     ar
    30     16     29      1
    31     17     18     ar
    32     17     28      1
    33     18     27      1
    34     19     20      1
    35     19     24      1
    36     20     21      1
    37     21     22      2
    38     21     31      1
    39     22     23      1
    40     22     32      1
    41     23     24      1
    42     23     33      1
    43     24     34      1
@<TRIPOS>SUBSTRUCTURE
      1 RES1       1

@<TRIPOS>MOLECULE
paranitrobenzoic_acid
    17     17      1
 SMALL
 NO_CHARGES
 ****
 ****
@<TRIPOS>ATOM
     1  C     0.0000     0.0000     0.0000  C.ar  1 RES1    0.0000
     2  C     0.0000     0.0000     1.4029  C.ar  1 RES1    0.0000
     3  C     1.2119     0.0000     2.1086  C.ar  1 RES1    0.0000
     4  C     2.4221     0.0000     1.4233  C.ar  1 RES1    0.0000
     5  C     2.3965     0.0000     0.0284  C.ar  1 RES1    0.0000
     6  C     1.2054     0.0000    -0.6968  C.ar  1 RES1    0.0000
     7  C    -1.2623     0.0000     2.1982  C.2   1 RES1    0.0000
     8  O    -1.3094     0.0000     3.4108  O.2   1 RES1    0.0000
     9  N     3.6769     0.0000    -0.7073  N.pl3 1 RES1    0.0000
    10  O     4.7141     0.0000    -0.0461  O.2   1 RES1    0.0000
    11  O    -2.3731     0.0000     1.4217  O.3   1 RES1    0.0000
    12  O     3.6285     0.0000    -1.9366  O.2   1 RES1    0.0000
    13  H    -3.1338     0.0000     2.0318  H     1 RES1    0.0000
    14  H     1.1839     0.0000     3.1929  H     1 RES1    0.0000
    15  H     3.3727     0.0000     1.9420  H     1 RES1    0.0000
    16  H     1.2378     0.0000    -1.7792  H     1 RES1    0.0000
    17  H    -0.9404     0.0000    -0.5389  H     1 RES1    0.0000
@<TRIPOS>BOND
     1      1      2     ar
     2      1      6     ar
     3      1     17      1
     4      2      3     ar
     5      2      7      1
     6      3      4     ar
     7      3     14      1
     8      4      5     ar
     9      4     15      1
    10      5      6     ar
    11      5      9      1
    12      6     16      1
    13      7      8      2
    14      7     11      1
    15      9     10      1
    16      9     12      1
    17     11     13      1
@<TRIPOS>SUBSTRUCTURE
      1 RES1       1


	  
      
      
